# Supplementary material for: Ethyl 2-amino-4,5-dimethyl­thio­phene-3-carboxyl­ate
Source: Acta Crystallogr Sect E Struct Rep Online. 2012 Jun 16;68(Pt 7):o2111. doi: 10.1107/S1600536812026268 (PMC3393923; doi:10.1107/S1600536812026268)
Supplement: Supplementary file 1 [file e-68-o2111-sup1.cif]

##############################################################################
#                                                                            #
# This CIF contains the data in a paper accepted for publication in          #
# Acta Crystallographica Section E. It conforms to the requirements of       #
# Notes for Authors for Acta Crystallographica Section E, and has been       #
# peer reviewed under the auspices of the IUCr Commission on Journals.       #
#                                                                            #
# Full details of the Crystallographic Information File format               #
# are given in the paper "The Crystallographic Information File (CIF):       #
# a New Standard Archive File for Crystallography" by S. R. Hall, F. H.      #
# Allen and I. D. Brown [Acta Cryst. (1991), A47, 655-685].                  #
#                                                                            #
# The current version of the core CIF dictionary is obtainable from          #
# ftp://ftp.iucr.org/pub/cif_core.dic.                                       #
#                                                                            #
# Software is freely available for graphical display of the structure(s)     #
# in this CIF. For information consult the CIF software page                 #
# http://www.iucr.org/resources/cif/software.                                #
#                                                                            #
# This file may be used for bona fide research purposes within the           #
# scientific community so long as proper attribution is given to the journal # 
# article from which it was obtained.                                        #
#                                                                            #
##############################################################################
data_global
_audit_creation_method     'form.cif (version 2.0)'
_journal_data_validation_number     ?
_journal_date_recd_electronic     2012-06-10
_journal_date_accepted     2012-06-10
_journal_name_full     'Acta Crystallographica, Section E'
_journal_year     2012
_journal_volume     68
_journal_issue      7
_journal_page_first     o2111
_journal_page_last     o2111
_journal_paper_category     QO
_journal_paper_doi     10.1107/S1600536812026268
_journal_coeditor_code     HB6845
_publ_contact_author_name     'Prof. Fun, Hoong-Kun'
_publ_contact_author_address
;
      X-ray Crystallography Unit
      School of Physics
      Universiti Sains Malaysia
      11800 USM, Penang
      MALAYSIA
;
_publ_contact_author_email     'hkfun@usm.my'
_publ_contact_author_fax     '604 6579150'
_publ_contact_author_phone     '604 6533652'
_publ_section_title
;
Ethyl 2-amino-4,5-dimethylthiophene-3-carboxylate
;
loop_
    _publ_author_name
    _publ_author_footnote
    _publ_author_address
    'Mostafa M. Ghorab' ?
;
Medicinal, Aromatic and Poisonous Plants Research Center (MAPPRC)
College of Pharmacy
King Saud University
PO Box 2457
Riyadh 11451
Saudi Arabia
;
    'Mansour S. Al-Said' ?
;
Medicinal, Aromatic and Poisonous Plants Research Center (MAPPRC)
College of Pharmacy
King Saud University
PO Box 2457
Riyadh 11451
Saudi Arabia
;
    'Hazem A. Ghabbour' ?
;
Department of Pharmaceutical Chemistry
College of Pharmacy
King Saud University
PO Box 2457
Riyadh 11451
Saudi Arabia
;
    'Tze Shyang Chia' ?
;
X-ray Crystallography Unit
School of Physics
Universiti Sains Malaysia
11800 USM, Penang
Malaysia
;
    'Fun, Hoong-Kun'
;
Thomson Reuters ResearcherID: A-3561-2009.
;
;
X-ray Crystallography Unit
School of Physics
Universiti Sains Malaysia
11800 USM, Penang
Malaysia
;
data_I
_audit_creation_method     SHELXL-97
_chemical_name_systematic
;
Ethyl 2-amino-4,5-dimethylthiophene-3-carboxylate
;
_chemical_name_common     ?
_chemical_formula_moiety     'C9 H13 N O2 S'
_chemical_formula_sum     'C9 H13 N O2 S'
_chemical_formula_iupac     'C9 H13 N O2 S'
_chemical_formula_weight     199.26
_chemical_melting_point     ?
_symmetry_cell_setting     monoclinic
_symmetry_space_group_name_H-M     'P 21/c'
_symmetry_space_group_name_Hall     '-P 2ybc'
loop_
    _symmetry_equiv_pos_as_xyz
    'x, y, z'
    '-x, y+1/2, -z+1/2'
    '-x, -y, -z'
    'x, -y-1/2, z-1/2'
_cell_length_a     7.9487(2)
_cell_length_b     9.8939(3)
_cell_length_c     13.4348(4)
_cell_angle_alpha     90.00
_cell_angle_beta     106.143(2)
_cell_angle_gamma     90.00
_cell_volume     1014.90(5)
_cell_formula_units_Z     4
_cell_measurement_reflns_used     1386
_cell_measurement_theta_min     3.42
_cell_measurement_theta_max     70.15
_cell_measurement_temperature     296(2)
_exptl_crystal_description     'plate'
_exptl_crystal_colour     'brown'
_exptl_crystal_size_max     0.92
_exptl_crystal_size_mid     0.26
_exptl_crystal_size_min     0.08
_exptl_crystal_density_diffrn     1.304
_exptl_crystal_density_meas     ?
_exptl_crystal_density_method     'not measured'
_exptl_crystal_F_000     424
_exptl_absorpt_coefficient_mu     2.589
_exptl_absorpt_correction_type     multi-scan
_exptl_absorpt_process_details     '(<i>SADABS</i>; Bruker, 2009)'
_exptl_absorpt_correction_T_min     0.1992
_exptl_absorpt_correction_T_max     0.8197
_exptl_special_details
;
;
_diffrn_ambient_temperature     296(2)
_diffrn_radiation_type     CuK\a
_diffrn_radiation_wavelength     1.54178
_diffrn_radiation_source     'fine-focus sealed tube'
_diffrn_radiation_monochromator     graphite
_diffrn_measurement_device_type     'Bruker SMART APEXII CCD'
_diffrn_measurement_method     '\f and \w scans'
_diffrn_detector_area_resol_mean     ?
_diffrn_reflns_number     6429
_diffrn_reflns_av_R_equivalents     0.0292
_diffrn_reflns_av_sigmaI/netI     0.0495
_diffrn_reflns_theta_min     5.63
_diffrn_reflns_theta_max     64.98
_diffrn_reflns_theta_full     64.98
_diffrn_measured_fraction_theta_max     0.969
_diffrn_measured_fraction_theta_full     0.969
_diffrn_reflns_limit_h_min     -6
_diffrn_reflns_limit_h_max     8
_diffrn_reflns_limit_k_min     -11
_diffrn_reflns_limit_k_max     11
_diffrn_reflns_limit_l_min     -15
_diffrn_reflns_limit_l_max     15
_diffrn_standards_number     0
_diffrn_standards_interval_count     .
_diffrn_standards_interval_time     .
_diffrn_standards_decay_%     ?
_refine_special_details
;
Refinement of <i>F</i>^2^ against ALL reflections. The weighted <i>R</i>-factor
<i>wR</i> and goodness of fit <i>S</i> are based on <i>F</i>^2^, conventional
<i>R</i>-factors <i>R</i> are based on <i>F</i>, with <i>F</i> set to zero for
negative <i>F</i>^2^. The threshold expression of <i>F</i>^2^ >
\s(<i>F</i>^2^) is used only for calculating <i>R</i>-factors(gt) <i>etc</i>.
and is not relevant to the choice of reflections for refinement.
<i>R</i>-factors based on <i>F</i>^2^ are statistically about twice as large
as those based on <i>F</i>, and <i>R</i>- factors based on ALL data will be
even larger.
;
_reflns_number_total     1671
_reflns_number_gt     1504
_reflns_threshold_expression     I>2\s(I)
_refine_ls_structure_factor_coef     Fsqd
_refine_ls_matrix_type     full
_refine_ls_R_factor_all     0.0395
_refine_ls_R_factor_gt     0.0369
_refine_ls_wR_factor_gt     0.1013
_refine_ls_wR_factor_ref     0.1039
_refine_ls_goodness_of_fit_ref     1.074
_refine_ls_restrained_S_all     1.074
_refine_ls_number_reflns     1671
_refine_ls_number_parameters     132
_refine_ls_number_restraints     0
_refine_ls_hydrogen_treatment     mixed
_refine_ls_weighting_scheme     calc
_refine_ls_weighting_details
         'calc w=1/[\s^2^(Fo^2^)+(0.0573P)^2^+0.1221P] where P=(Fo^2^+2Fc^2^)/3'
_atom_sites_solution_hydrogens     geom
_atom_sites_solution_primary     direct
_atom_sites_solution_secondary     difmap
_refine_ls_shift/su_max     0.001
_refine_ls_shift/su_mean     0.000
_refine_diff_density_max     0.185
_refine_diff_density_min     -0.172
_refine_ls_extinction_method     'SHELXTL (Sheldrick, 2008)'
_refine_ls_extinction_coef     0.0041(9)
_refine_ls_extinction_expression
                                  'Fc^*^=kFc[1+0.001xFc^2^\l^3^/sin(2\q)]^-1/4^'
loop_
    _atom_type_symbol
    _atom_type_description
    _atom_type_scat_dispersion_real
    _atom_type_scat_dispersion_imag
    _atom_type_scat_source
    'C' 'C' 0.0181 0.0091
                         'International Tables Vol C Tables 4.2.6.8 and 6.1.1.4'
    'H' 'H' 0.0000 0.0000
                         'International Tables Vol C Tables 4.2.6.8 and 6.1.1.4'
    'N' 'N' 0.0311 0.0180
                         'International Tables Vol C Tables 4.2.6.8 and 6.1.1.4'
    'O' 'O' 0.0492 0.0322
                         'International Tables Vol C Tables 4.2.6.8 and 6.1.1.4'
    'S' 'S' 0.3331 0.5567
                         'International Tables Vol C Tables 4.2.6.8 and 6.1.1.4'
_computing_data_collection     'APEX2 (Bruker, 2009)'
_computing_cell_refinement     'SAINT (Bruker, 2009)'
_computing_data_reduction     'SAINT (Bruker, 2009)'
_computing_structure_solution     'SHELXTL (Sheldrick, 2008)'
_computing_structure_refinement     'SHELXTL (Sheldrick, 2008)'
_computing_molecular_graphics     'SHELXTL (Sheldrick, 2008)'
_computing_publication_material
;
SHELXTL (Sheldrick, 2008) and PLATON (Spek, 2009)
;
loop_
    _atom_site_type_symbol
    _atom_site_label
    _atom_site_fract_x
    _atom_site_fract_y
    _atom_site_fract_z
    _atom_site_U_iso_or_equiv
    _atom_site_adp_type
    _atom_site_calc_flag
    _atom_site_refinement_flags
    _atom_site_occupancy
    _atom_site_symmetry_multiplicity
    _atom_site_disorder_assembly
    _atom_site_disorder_group
    S S1 0.19746(6) 0.19752(4) 0.58473(4) 0.0611(2) Uani d . 1 1 . .
    O O1 0.31318(16) 0.65860(11) 0.49116(9) 0.0545(3) Uani d . 1 1 . .
    O O2 0.44541(19) 0.61171(12) 0.65701(9) 0.0667(4) Uani d . 1 1 . .
    N N1 0.3976(3) 0.35938(18) 0.72936(12) 0.0726(5) Uani d . 1 1 . .
    C C1 0.3045(2) 0.34698(16) 0.62875(12) 0.0520(4) Uani d . 1 1 . .
    C C2 0.2743(2) 0.44243(15) 0.55082(11) 0.0458(4) Uani d . 1 1 . .
    C C3 0.1625(2) 0.39154(16) 0.45331(12) 0.0481(4) Uani d . 1 1 . .
    C C4 0.1130(2) 0.26238(18) 0.46019(14) 0.0554(4) Uani d . 1 1 . .
    C C5 0.0030(3) 0.1727(2) 0.37724(19) 0.0763(6) Uani d . 1 1 . .
    H H5A 0.0682 0.1482 0.3296 0.114 Uiso calc PR 0.77(4) 1 A 1
    H H5B -0.1014 0.2200 0.3408 0.114 Uiso calc PR 0.77(4) 1 A 1
    H H5C -0.0282 0.0926 0.4083 0.114 Uiso calc PR 0.77(4) 1 A 1
    H H5D -0.0262 0.2197 0.3122 0.114 Uiso calc PR 0.23(4) 1 A 2
    H H5E -0.1025 0.1489 0.3945 0.114 Uiso calc PR 0.23(4) 1 A 2
    H H5F 0.0673 0.0922 0.3720 0.114 Uiso calc PR 0.23(4) 1 A 2
    C C6 0.1078(2) 0.46993(19) 0.35388(13) 0.0622(5) Uani d . 1 1 . .
    H H6A 0.0388 0.4131 0.2999 0.093 Uiso calc PR 0.84(4) 1 B 1
    H H6B 0.2100 0.5001 0.3355 0.093 Uiso calc PR 0.84(4) 1 B 1
    H H6C 0.0396 0.5468 0.3627 0.093 Uiso calc PR 0.84(4) 1 B 1
    H H6D -0.0103 0.4465 0.3171 0.093 Uiso calc PR 0.16(4) 1 B 2
    H H6E 0.1843 0.4485 0.3120 0.093 Uiso calc PR 0.16(4) 1 B 2
    H H6F 0.1145 0.5650 0.3689 0.093 Uiso calc PR 0.16(4) 1 B 2
    C C7 0.3521(2) 0.57551(15) 0.57265(11) 0.0469(4) Uani d . 1 1 . .
    C C8 0.3871(3) 0.79279(16) 0.50551(15) 0.0568(4) Uani d . 1 1 . .
    H H8A 0.5139 0.7884 0.5241 0.068 Uiso calc R 1 1 . .
    H H8B 0.3524 0.8395 0.5602 0.068 Uiso calc R 1 1 . .
    C C9 0.3179(3) 0.8652(2) 0.40444(17) 0.0718(6) Uani d . 1 1 . .
    H H9A 0.3617 0.9561 0.4109 0.108 Uiso calc R 1 1 . .
    H H9B 0.1923 0.8668 0.3862 0.108 Uiso calc R 1 1 . .
    H H9C 0.3554 0.8190 0.3515 0.108 Uiso calc R 1 1 . .
    H H1N1 0.453(3) 0.438(3) 0.7431(19) 0.084(7) Uiso d . 1 1 . .
    H H2N1 0.435(3) 0.291(2) 0.7699(19) 0.068(6) Uiso d . 1 1 . .
loop_
    _atom_site_aniso_label
    _atom_site_aniso_U_11
    _atom_site_aniso_U_22
    _atom_site_aniso_U_33
    _atom_site_aniso_U_12
    _atom_site_aniso_U_13
    _atom_site_aniso_U_23
    S1 0.0783(4) 0.0381(3) 0.0662(3) -0.00222(17) 0.0189(2) 0.00472(17)
    O1 0.0677(7) 0.0409(6) 0.0480(6) -0.0061(5) 0.0046(5) 0.0053(5)
    O2 0.0971(10) 0.0438(6) 0.0460(7) -0.0060(6) -0.0019(6) -0.0041(5)
    N1 0.1166(14) 0.0449(9) 0.0439(8) 0.0066(9) 0.0018(8) 0.0056(7)
    C1 0.0693(10) 0.0379(8) 0.0470(9) 0.0063(7) 0.0132(7) 0.0005(6)
    C2 0.0556(9) 0.0371(8) 0.0422(8) 0.0051(6) 0.0094(6) 0.0001(6)
    C3 0.0503(9) 0.0433(8) 0.0470(8) 0.0018(6) 0.0075(6) -0.0021(6)
    C4 0.0558(10) 0.0467(9) 0.0603(10) -0.0014(7) 0.0106(7) -0.0046(7)
    C5 0.0745(13) 0.0581(11) 0.0847(15) -0.0130(9) 0.0031(10) -0.0155(10)
    C6 0.0696(11) 0.0604(11) 0.0455(9) -0.0006(8) -0.0024(7) 0.0013(7)
    C7 0.0578(9) 0.0382(8) 0.0414(8) 0.0048(6) 0.0081(6) 0.0001(6)
    C8 0.0671(11) 0.0406(9) 0.0592(10) -0.0047(7) 0.0121(8) 0.0038(7)
    C9 0.0820(14) 0.0516(11) 0.0755(13) -0.0027(9) 0.0114(10) 0.0196(9)
_geom_special_details
;
All e.s.d.'s (except the e.s.d. in the dihedral angle between two l.s. planes)
are estimated using the full covariance matrix. The cell e.s.d.'s are taken
into account individually in the estimation of e.s.d.'s in distances, angles
and torsion angles; correlations between e.s.d.'s in cell parameters are only
used when they are defined by crystal symmetry. An approximate (isotropic)
treatment of cell e.s.d.'s is used for estimating e.s.d.'s involving l.s.
planes.
;
loop_
    _geom_bond_atom_site_label_1
    _geom_bond_atom_site_label_2
    _geom_bond_site_symmetry_2
    _geom_bond_distance
    _geom_bond_publ_flag
    S1 C1 . 1.7264(17) ?
    S1 C4 . 1.7429(18) ?
    O1 C7 . 1.3348(19) ?
    O1 C8 . 1.4429(19) ?
    O2 C7 . 1.2228(19) ?
    N1 C1 . 1.354(2) ?
    N1 H1N1 . 0.88(3) ?
    N1 H2N1 . 0.87(2) ?
    C1 C2 . 1.381(2) ?
    C2 C7 . 1.450(2) ?
    C2 C3 . 1.453(2) ?
    C3 C4 . 1.348(2) ?
    C3 C6 . 1.501(2) ?
    C4 C5 . 1.501(3) ?
    C5 H5A . 0.9600 ?
    C5 H5B . 0.9600 ?
    C5 H5C . 0.9600 ?
    C5 H5D . 0.9600 ?
    C5 H5E . 0.9600 ?
    C5 H5F . 0.9600 ?
    C6 H6A . 0.9600 ?
    C6 H6B . 0.9600 ?
    C6 H6C . 0.9600 ?
    C6 H6D . 0.9600 ?
    C6 H6E . 0.9600 ?
    C6 H6F . 0.9600 ?
    C8 C9 . 1.498(3) ?
    C8 H8A . 0.9700 ?
    C8 H8B . 0.9700 ?
    C9 H9A . 0.9600 ?
    C9 H9B . 0.9600 ?
    C9 H9C . 0.9600 ?
loop_
    _geom_angle_atom_site_label_1
    _geom_angle_atom_site_label_2
    _geom_angle_atom_site_label_3
    _geom_angle_site_symmetry_1
    _geom_angle_site_symmetry_3
    _geom_angle
    _geom_angle_publ_flag
    C1 S1 C4 . . 92.01(8) ?
    C7 O1 C8 . . 117.66(13) ?
    C1 N1 H1N1 . . 112.9(16) ?
    C1 N1 H2N1 . . 123.7(15) ?
    H1N1 N1 H2N1 . . 119(2) ?
    N1 C1 C2 . . 128.80(17) ?
    N1 C1 S1 . . 120.01(14) ?
    C2 C1 S1 . . 111.16(12) ?
    C1 C2 C7 . . 119.57(14) ?
    C1 C2 C3 . . 112.36(14) ?
    C7 C2 C3 . . 128.07(13) ?
    C4 C3 C2 . . 112.56(14) ?
    C4 C3 C6 . . 122.22(15) ?
    C2 C3 C6 . . 125.21(15) ?
    C3 C4 C5 . . 129.10(18) ?
    C3 C4 S1 . . 111.91(12) ?
    C5 C4 S1 . . 118.99(15) ?
    C4 C5 H5A . . 109.5 ?
    C4 C5 H5B . . 109.5 ?
    C4 C5 H5C . . 109.5 ?
    C4 C5 H5D . . 109.5 ?
    C4 C5 H5E . . 109.5 ?
    H5D C5 H5E . . 109.5 ?
    C4 C5 H5F . . 109.5 ?
    H5D C5 H5F . . 109.5 ?
    H5E C5 H5F . . 109.5 ?
    C3 C6 H6A . . 109.5 ?
    C3 C6 H6B . . 109.5 ?
    C3 C6 H6C . . 109.5 ?
    C3 C6 H6D . . 109.5 ?
    C3 C6 H6E . . 109.5 ?
    H6D C6 H6E . . 109.5 ?
    C3 C6 H6F . . 109.5 ?
    H6D C6 H6F . . 109.5 ?
    H6E C6 H6F . . 109.5 ?
    O2 C7 O1 . . 121.49(14) ?
    O2 C7 C2 . . 124.63(14) ?
    O1 C7 C2 . . 113.88(13) ?
    O1 C8 C9 . . 106.59(15) ?
    O1 C8 H8A . . 110.4 ?
    C9 C8 H8A . . 110.4 ?
    O1 C8 H8B . . 110.4 ?
    C9 C8 H8B . . 110.4 ?
    H8A C8 H8B . . 108.6 ?
    C8 C9 H9A . . 109.5 ?
    C8 C9 H9B . . 109.5 ?
    H9A C9 H9B . . 109.5 ?
    C8 C9 H9C . . 109.5 ?
    H9A C9 H9C . . 109.5 ?
    H9B C9 H9C . . 109.5 ?
loop_
    _geom_torsion_atom_site_label_1
    _geom_torsion_atom_site_label_2
    _geom_torsion_atom_site_label_3
    _geom_torsion_atom_site_label_4
    _geom_torsion_site_symmetry_1
    _geom_torsion_site_symmetry_2
    _geom_torsion_site_symmetry_3
    _geom_torsion_site_symmetry_4
    _geom_torsion
    _geom_torsion_publ_flag
    C4 S1 C1 N1 . . . . 178.55(17) ?
    C4 S1 C1 C2 . . . . 0.60(14) ?
    N1 C1 C2 C7 . . . . 1.8(3) ?
    S1 C1 C2 C7 . . . . 179.54(12) ?
    N1 C1 C2 C3 . . . . -178.12(19) ?
    S1 C1 C2 C3 . . . . -0.40(18) ?
    C1 C2 C3 C4 . . . . -0.1(2) ?
    C7 C2 C3 C4 . . . . 179.95(16) ?
    C1 C2 C3 C6 . . . . -179.12(16) ?
    C7 C2 C3 C6 . . . . 0.9(3) ?
    C2 C3 C4 C5 . . . . -178.16(19) ?
    C6 C3 C4 C5 . . . . 0.9(3) ?
    C2 C3 C4 S1 . . . . 0.56(19) ?
    C6 C3 C4 S1 . . . . 179.60(14) ?
    C1 S1 C4 C3 . . . . -0.67(15) ?
    C1 S1 C4 C5 . . . . 178.19(17) ?
    C8 O1 C7 O2 . . . . 0.8(2) ?
    C8 O1 C7 C2 . . . . -179.18(15) ?
    C1 C2 C7 O2 . . . . 0.0(3) ?
    C3 C2 C7 O2 . . . . 179.97(16) ?
    C1 C2 C7 O1 . . . . -179.94(14) ?
    C3 C2 C7 O1 . . . . 0.0(2) ?
    C7 O1 C8 C9 . . . . -177.97(15) ?
loop_
    _geom_hbond_atom_site_label_D
    _geom_hbond_atom_site_label_H
    _geom_hbond_atom_site_label_A
    _geom_hbond_site_symmetry_A
    _geom_hbond_distance_DH
    _geom_hbond_distance_HA
    _geom_hbond_distance_DA
    _geom_hbond_angle_DHA
    _geom_hbond_publ_flag
    N1 H1N1 O2 . 0.89(3) 2.06(3) 2.744(2) 133(2) yes
    N1 H2N1 O2 2_646 0.87(2) 2.12(2) 2.972(2) 167(2) yes
    C8 H8A Cg1 3_666 0.97 2.78 3.600(2) 142 yes
_iucr_refine_instructions_details
;
TITL mansour14_0m in P2(1)/c
CELL 1.54178   7.9487   9.8939  13.4348  90.000 106.143  90.000
ZERR    4.00   0.0002   0.0003   0.0004   0.000   0.002   0.000
LATT  1
SYMM -X, 0.5+Y, 0.5-Z
SFAC C H N O S
UNIT 36 52 4 8 4
TEMP 23.000
SIZE 0.08 0.26 0.92
L.S. 10
BOND $H
ACTA
CONF
FMAP 2
PLAN 20
OMIT -4 130
WGHT    0.057300    0.122100
EXTI    0.004150
FVAR       0.72513   0.77280   0.83590
S1    5    0.197464    0.197517    0.584732    11.00000    0.07826    0.03814 =
         0.06616    0.00472    0.01886   -0.00222
O1    4    0.313180    0.658600    0.491164    11.00000    0.06774    0.04090 =
         0.04804    0.00526    0.00462   -0.00607
O2    4    0.445411    0.611713    0.657008    11.00000    0.09708    0.04380 =
         0.04598   -0.00412   -0.00187   -0.00604
N1    3    0.397639    0.359376    0.729357    11.00000    0.11661    0.04489 =
         0.04390    0.00562    0.00179    0.00663
C1    1    0.304504    0.346979    0.628751    11.00000    0.06926    0.03794 =
         0.04697    0.00054    0.01324    0.00629
C2    1    0.274341    0.442426    0.550815    11.00000    0.05562    0.03710 =
         0.04218    0.00012    0.00935    0.00507
C3    1    0.162539    0.391542    0.453306    11.00000    0.05034    0.04330 =
         0.04703   -0.00208    0.00749    0.00179
C4    1    0.113010    0.262382    0.460188    11.00000    0.05581    0.04668 =
         0.06031   -0.00461    0.01058   -0.00142
C5    1    0.002996    0.172714    0.377244    11.00000    0.07452    0.05814 =
         0.08473   -0.01547    0.00306   -0.01302
AFIX 137
PART   1
H5A   2    0.068217    0.148167    0.329619    21.00000   -1.50000
H5B   2   -0.101386    0.220025    0.340765    21.00000   -1.50000
H5C   2   -0.028225    0.092582    0.408285    21.00000   -1.50000
AFIX 137
PART   2
H5D   2   -0.026119    0.219751    0.312196   -21.00000   -1.50000
H5E   2   -0.102575    0.148823    0.394477   -21.00000   -1.50000
H5F   2    0.067392    0.092213    0.371956   -21.00000   -1.50000
PART   0
AFIX   0
C6    1    0.107807    0.469935    0.353884    11.00000    0.06961    0.06044 =
         0.04548    0.00132   -0.00244   -0.00056
AFIX 137
PART 1
H6A   2    0.038833    0.413125    0.299887    31.00000   -1.50000
H6B   2    0.209987    0.500067    0.335460    31.00000   -1.50000
H6C   2    0.039587    0.546763    0.362701    31.00000   -1.50000
AFIX 137
PART 2
H6D   2   -0.010338    0.446526    0.317117   -31.00000   -1.50000
H6E   2    0.184289    0.448472    0.311997   -31.00000   -1.50000
H6F   2    0.114457    0.564957    0.368935   -31.00000   -1.50000
PART 0
AFIX   0
C7    1    0.352139    0.575509    0.572652    11.00000    0.05777    0.03821 =
         0.04136    0.00006    0.00808    0.00477
C8    1    0.387076    0.792788    0.505509    11.00000    0.06712    0.04065 =
         0.05923    0.00377    0.01206   -0.00474
AFIX  23
H8A   2    0.513930    0.788404    0.524150    11.00000   -1.20000
H8B   2    0.352447    0.839482    0.560170    11.00000   -1.20000
AFIX   0
C9    1    0.317897    0.865155    0.404443    11.00000    0.08197    0.05165 =
         0.07549    0.01965    0.01137   -0.00271
AFIX 137
H9A   2    0.361738    0.956089    0.410918    11.00000   -1.50000
H9B   2    0.192253    0.866756    0.386169    11.00000   -1.50000
H9C   2    0.355361    0.819003    0.351466    11.00000   -1.50000
AFIX   0
H1N1  2    0.452645    0.437803    0.743060    11.00000    0.08368
H2N1  2    0.435410    0.291166    0.769903    11.00000    0.06826
HKLF 4
REM  mansour14_0m in P2(1)/c
REM R1 =  0.0369 for   1504 Fo > 4sig(Fo)  and  0.0395 for all   1671 data
REM    132 parameters refined using      0 restraints
END
WGHT      0.0573      0.1221
REM Highest difference peak  0.185,  deepest hole -0.172,  1-sigma level  0.040
Q1    1   0.0381  0.0673  0.3941  11.00000  0.05    0.18
Q2    1   0.2916  0.4941  0.5553  11.00000  0.05    0.17
Q3    1   0.2722  0.2766  0.6066  11.00000  0.05    0.17
Q4    1   0.3403  0.3855  0.5740  11.00000  0.05    0.17
Q5    1   0.1862  0.3190  0.4442  11.00000  0.05    0.16
Q6    1   0.1044  0.3315  0.4634  11.00000  0.05    0.14
Q7    1   0.2046  0.4342  0.5064  11.00000  0.05    0.13
Q8    1   0.3595  0.6370  0.6571  11.00000  0.05    0.12
Q9    1   0.2347  0.4124  0.5995  11.00000  0.05    0.11
Q10   1  -0.1096  0.4740  0.2260  11.00000  0.05    0.11
Q11   1   0.4930  0.3464  0.7056  11.00000  0.05    0.11
Q12   1   0.2540  0.6611  0.5246  11.00000  0.05    0.11
Q13   1   0.4962  0.6782  0.6650  11.00000  0.05    0.10
Q14   1   0.3365  1.0178  0.5645  11.00000  0.05    0.10
Q15   1   0.2532  0.0969  0.5918  11.00000  0.05    0.10
Q16   1   0.3450  0.7312  0.4941  11.00000  0.05    0.10
Q17   1   0.3076  0.1664  0.5608  11.00000  0.05    0.10
Q18   1   0.4790  0.5948  0.6716  11.00000  0.05    0.10
Q19   1   0.2757  0.9701  0.4074  11.00000  0.05    0.10
Q20   1   0.1517  0.0165  0.3001  11.00000  0.05    0.10
;
