# Supplementary material for: Ethyl 2-amino-4,5-dimethyl­thio­phene-3-carboxyl­ate
Source: Acta Crystallogr Sect E Struct Rep Online. 2012 Jun 16;68(Pt 7):o2111. doi: 10.1107/S1600536812026268 (PMC3393923; doi:10.1107/S1600536812026268)
Supplement: Supplementary file 2 [file e-68-o2111-Isup2.hkl]

# 
# h,k,l, Fc-squared, Fo-squared, sigma(Fo-squared) and status flag 
# 
data_I
_shelx_title ' mansour14_0m in P2(1)/c' 
_shelx_refln_list_code          4 
_shelx_F_calc_maximum      161.43 
_exptl_crystal_F_000       424.00 
_reflns_d_resolution_high  0.8507 
 
loop_ 
 _symmetry_equiv_pos_as_xyz 
 'x, y, z' 
 '-x, y+1/2, -z+1/2' 
 '-x, -y, -z' 
 'x, -y-1/2, z-1/2' 
 
_cell_length_a     7.9487 
_cell_length_b     9.8939 
_cell_length_c    13.4348 
_cell_angle_alpha  90.000 
_cell_angle_beta  106.143 
_cell_angle_gamma  90.000 
 
_shelx_F_squared_multiplier     1.000 
 
loop_ 
 _refln_index_h 
 _refln_index_k 
 _refln_index_l 
 _refln_F_squared_calc 
 _refln_F_squared_meas 
 _refln_F_squared_sigma 
 _refln_observed_status 
   1   0   0      459.55      452.84     30.90 o 
   2   0   0     2423.71     2385.65    162.44 o 
   3   0   0      259.92      266.76     13.15 o 
   4   0   0      317.45      319.08     22.12 o 
   5   0   0       35.99       27.21      2.60 o 
   6   0   0      157.87      161.64     11.63 o 
   1   1   0     1920.84     1836.51    124.97 o 
   2   1   0     7688.78     7162.04    487.17 o 
   3   1   0      270.07      267.74     13.21 o 
   4   1   0      955.42      946.40     46.20 o 
   5   1   0        0.63        1.46      1.00 o 
   6   1   0       33.73       40.70      2.43 o 
   0   2   0     4077.23     3252.32    221.28 o 
   1   2   0       48.27       50.44      3.51 o 
   2   2   0      245.05      228.90     15.81 o 
   3   2   0       82.52       80.09      4.19 o 
   4   2   0        0.94        1.59      0.64 o 
   5   2   0      275.25      280.61     20.09 o 
   6   2   0       31.83       33.39      1.13 o 
   7   2   0        9.67        9.59      1.39 o 
   8   2   0        8.04        8.40      1.71 o 
   1   3   0      331.69      316.03     17.91 o 
   2   3   0        4.21        6.09      1.29 o 
   3   3   0        8.41       11.24      1.40 o 
   4   3   0       71.22       69.27      5.34 o 
   5   3   0        5.46        3.80      1.11 o 
   6   3   0       12.17       13.03      0.58 o 
   7   3   0       26.70       27.46      1.63 o 
   8   3   0       65.58       63.33      4.61 o 
   0   4   0     2461.57     2325.14    158.35 o 
   1   4   0     1832.61     1755.06     69.13 o 
   2   4   0        8.06        9.62      0.58 o 
   3   4   0      639.90      671.97     32.87 o 
   4   4   0        8.48        7.04      0.74 o 
   5   4   0        1.29        1.71      0.49 o 
   6   4   0       83.96       83.09      2.12 o 
   7   4   0       21.61       20.94      1.05 o 
   8   4   0       21.04       21.12      7.19 o 
   1   5   0      238.28      290.83     11.58 o 
   2   5   0       77.99       82.00     10.80 o 
   3   5   0       15.24       17.23      1.18 o 
   4   5   0      123.75      111.43      5.80 o 
   5   5   0        4.48        4.80      0.68 o 
   6   5   0      140.71      139.82      3.39 o 
   7   5   0        3.24        2.38      0.52 o 
   8   5   0        0.72       -0.14      0.76 o 
   0   6   0      354.86      323.10     16.04 o 
   1   6   0        5.67        2.09      0.50 o 
   2   6   0      174.76      173.43      8.72 o 
   3   6   0      174.62      189.80      9.31 o 
   4   6   0       55.63       54.33      1.48 o 
   5   6   0        9.10        8.43      0.54 o 
   6   6   0       19.99       19.89      0.75 o 
   7   6   0        0.07        0.18      0.47 o 
   1   7   0      178.84      157.08      7.11 o 
   2   7   0        1.06        0.73      0.69 o 
   3   7   0       29.86       28.07      0.88 o 
   4   7   0       82.22       78.67      2.89 o 
   5   7   0       53.90       52.23      1.54 o 
   6   7   0        7.40        8.47      0.54 o 
   7   7   0        1.96        2.08      0.42 o 
   0   8   0      158.24      154.55      5.38 o 
   1   8   0       63.02       62.90      2.18 o 
   2   8   0      259.89      236.03      6.81 o 
   3   8   0        1.09        1.54      0.54 o 
   4   8   0       79.38       83.97      2.09 o 
   5   8   0       87.19       94.13      2.83 o 
   6   8   0        4.85        4.39      0.35 o 
   1   9   0       69.64       73.88      2.68 o 
   2   9   0      115.07      119.50      2.88 o 
   3   9   0      262.21      306.18      7.82 o 
   4   9   0      100.96      111.02      2.96 o 
   5   9   0        3.40        2.54      0.48 o 
   0  10   0       27.81       30.39      3.19 o 
   1  10   0       15.92       14.47      0.90 o 
   2  10   0        2.78        3.08      0.45 o 
   3  10   0      299.90      335.85      9.72 o 
   4  10   0        0.54        0.16      0.42 o 
   1  11   0       62.61       61.05      2.11 o 
   2  11   0       79.15       91.72      3.33 o 
  -6   1   1        7.47        4.96      1.27 o 
  -5   1   1      147.13      155.33     10.93 o 
  -4   1   1       42.08       39.79      2.43 o 
  -3   1   1      223.55      206.11      8.34 o 
  -2   1   1     6423.75     6087.05    292.84 o 
  -1   1   1       12.53       10.48      0.66 o 
   0   1   1     3512.23     3158.06    214.82 o 
   1   1   1     1136.35     1094.66     52.64 o 
   2   1   1     1837.71     1637.27    111.46 o 
   3   1   1        3.18        3.74      0.39 o 
   4   1   1       64.80       78.08      3.99 o 
   5   1   1      375.88      396.96     19.51 o 
   6   1   1        8.48        9.26      0.72 o 
   7   1   1        7.17        4.26      1.18 o 
  -8   2   1       13.11       13.01      1.71 o 
  -7   2   1       89.38       89.82      4.47 o 
  -6   2   1       28.30       30.66      1.26 o 
  -5   2   1        3.11        3.68      0.90 o 
  -4   2   1       56.71       44.15      3.38 o 
  -3   2   1      617.53      668.90     32.67 o 
  -2   2   1       30.54       23.76      2.02 o 
  -1   2   1        2.01        4.11      0.42 o 
   0   2   1      159.97      165.42      8.06 o 
   1   2   1       42.70       62.88      3.13 o 
   2   2   1      270.65      290.08     11.56 o 
   3   2   1      865.87      891.37     61.57 o 
   4   2   1      153.63      152.77      7.60 o 
   5   2   1       23.13       28.16      2.31 o 
   6   2   1       88.79       88.19      2.44 o 
   7   2   1        2.06        2.64      0.71 o 
   8   2   1       60.38       48.38      4.04 o 
  -8   3   1        0.53        1.04      1.15 o 
  -7   3   1       18.57       19.15      1.24 o 
  -6   3   1       56.19       53.07      1.86 o 
  -5   3   1      375.25      371.81     25.95 o 
  -4   3   1       28.28       39.54      3.56 o 
  -3   3   1     1351.46     1297.27     63.15 o 
  -2   3   1      550.43      596.73     37.55 o 
  -1   3   1      147.39      169.19     11.81 o 
   0   3   1     1562.65     1422.30     68.35 o 
   1   3   1     1487.89     1346.25     83.67 o 
   2   3   1      917.56      946.18     37.40 o 
   3   3   1       57.57       63.77      2.70 o 
   4   3   1      210.67      219.82     10.75 o 
   5   3   1      446.71      457.60     31.77 o 
   6   3   1       50.49       47.37      1.16 o 
   7   3   1       56.75       51.16      2.71 o 
   8   3   1        4.95        4.18      1.41 o 
  -8   4   1       11.98       12.93      2.59 o 
  -7   4   1       87.80       86.37      2.94 o 
  -6   4   1        2.47        2.43      0.35 o 
  -5   4   1        2.40        2.18      0.51 o 
  -4   4   1      358.85      369.79     18.42 o 
  -3   4   1      158.99      168.16     16.24 o 
  -2   4   1     3173.95     3267.07    129.12 o 
  -1   4   1      786.89      815.89     32.23 o 
   0   4   1      182.33      199.22      7.91 o 
   1   4   1     1597.16     1438.94     57.04 o 
   2   4   1       96.40       91.78      3.73 o 
   3   4   1     2020.33     2107.99    102.20 o 
   4   4   1       30.91       26.76      3.20 o 
   5   4   1       90.94       89.65      2.25 o 
   6   4   1        0.47        0.68      0.35 o 
   7   4   1        5.04        5.42      0.61 o 
   8   4   1        1.74        2.31      1.47 o 
  -8   5   1       18.58       20.09      4.25 o 
  -7   5   1        6.13        5.63      0.87 o 
  -6   5   1       87.94       90.94      2.27 o 
  -5   5   1      637.86      606.26     13.78 o 
  -4   5   1      133.56      152.85      7.66 o 
  -3   5   1      213.87      186.63      9.22 o 
  -2   5   1      129.91      152.92      7.67 o 
  -1   5   1      479.52      429.26     17.24 o 
   0   5   1     2849.52     2791.96     95.77 o 
   1   5   1      948.89      960.77     33.04 o 
   2   5   1      120.15      105.46      5.20 o 
   3   5   1      448.99      431.59     21.01 o 
   4   5   1      110.05      110.82      7.56 o 
   5   5   1      395.12      373.93      8.55 o 
   6   5   1       13.60       15.64      0.68 o 
   7   5   1       26.63       28.57      2.13 o 
  -7   6   1      154.52      158.81      5.64 o 
  -6   6   1       51.37       54.07      1.54 o 
  -5   6   1      126.02      119.72      3.00 o 
  -4   6   1       62.12       56.61      1.32 o 
  -3   6   1      149.33      146.17      7.45 o 
  -2   6   1      835.53      842.58     33.57 o 
  -1   6   1       33.54       35.42      6.82 o 
   0   6   1      130.96      133.89      5.41 o 
   1   6   1      523.50      484.58     23.60 o 
   2   6   1       29.94       28.19      4.06 o 
   3   6   1      454.26      429.31     20.92 o 
   4   6   1      300.92      292.88      6.12 o 
   5   6   1        3.60        3.84      0.48 o 
   6   6   1       52.13       51.10      1.41 o 
   7   6   1       20.46       22.98      1.16 o 
  -7   7   1        0.42        0.81      0.33 o 
  -6   7   1       19.44       20.21      0.74 o 
  -5   7   1       73.74       66.40      1.79 o 
  -4   7   1       24.34       22.61      0.76 o 
  -3   7   1       74.52       65.71      1.62 o 
  -2   7   1      102.85       82.88      4.42 o 
  -1   7   1      156.83      150.58      6.27 o 
   0   7   1      283.53      305.16     12.21 o 
   1   7   1      284.13      288.53     19.75 o 
   2   7   1       45.81       39.86      2.33 o 
   3   7   1       73.12       69.33      1.67 o 
   4   7   1       17.83       17.04      0.59 o 
   5   7   1       66.84       65.37      1.81 o 
   6   7   1        0.00        0.12      0.35 o 
  -6   8   1        0.68        0.65      0.28 o 
  -5   8   1        4.59        5.83      0.49 o 
  -4   8   1       27.54       26.57      0.90 o 
  -3   8   1       21.70       15.03      1.02 o 
  -2   8   1       17.12       13.54      0.97 o 
  -1   8   1       90.66       92.09      2.41 o 
   0   8   1      275.05      241.19      6.72 o 
   1   8   1        0.72        1.24      0.51 o 
   2   8   1        0.21        0.21      0.74 o 
   3   8   1       13.41       10.83      0.67 o 
   4   8   1        4.33        5.26      0.65 o 
   5   8   1       29.39       28.17      0.97 o 
   6   8   1       11.77       13.15      0.62 o 
  -5   9   1       34.21       32.36      1.19 o 
  -4   9   1       18.80       18.80      0.85 o 
  -3   9   1       33.21       27.35      1.12 o 
  -2   9   1       88.40       86.81      2.24 o 
  -1   9   1        6.24        5.17      0.57 o 
   0   9   1       56.45       56.80      2.35 o 
   1   9   1      141.92      127.56      4.17 o 
   2   9   1      195.35      199.67      6.29 o 
   3   9   1      174.91      177.16      5.45 o 
   4   9   1        1.19        1.03      0.45 o 
   5   9   1        1.58        0.67      0.39 o 
  -4  10   1       10.28       10.07      0.76 o 
  -3  10   1        3.82        4.33      0.45 o 
  -2  10   1        3.25        3.79      0.48 o 
  -1  10   1      133.26      131.70      4.23 o 
   0  10   1       14.94       16.89      1.76 o 
   1  10   1       38.89       34.01      1.42 o 
   2  10   1        3.50        4.38      0.47 o 
   3  10   1        6.53        7.23      0.48 o 
   4  10   1        0.53        0.46      0.41 o 
  -3  11   1       15.13       14.91      1.11 o 
  -2  11   1       23.52       23.78      0.77 o 
  -1  11   1       81.26       89.46      3.76 o 
   0  11   1       35.88       34.72      1.35 o 
   1  11   1        0.47        0.20      0.52 o 
   2  11   1        0.59        0.69      0.35 o 
  -5   0   2       18.29       14.80      2.18 o 
  -4   0   2     1363.17     1294.11     62.93 o 
  -3   0   2      216.54      209.34     14.68 o 
  -2   0   2    12654.66    13926.94    947.26 o 
  -1   0   2     3747.49     3874.02    263.59 o 
   0   0   2    10834.88    10744.77    730.69 o 
   1   0   2      889.97      838.91     57.08 o 
   2   0   2      848.62      878.75     59.82 o 
   3   0   2      707.06      836.09     58.02 o 
   4   0   2      325.04      314.61     21.83 o 
   5   0   2      155.31      161.67     11.78 o 
   6   0   2        1.14        2.84      0.58 o 
   8   0   2        0.01       -0.78      0.78 o 
  -5   1   2        5.17        3.47      0.90 o 
  -4   1   2     1005.82     1056.14     41.98 o 
  -3   1   2       54.99       54.01      3.00 o 
  -2   1   2    26058.04    26130.09   1256.41 o 
  -1   1   2       95.24      105.33      5.21 o 
   0   1   2      460.89      444.48     21.43 o 
   1   1   2      369.91      327.80     22.31 o 
   2   1   2        6.48        3.44      0.71 o 
   3   1   2      349.24      320.07     12.87 o 
   4   1   2      171.34      181.88      9.05 o 
   5   1   2       71.47       85.06      4.73 o 
   6   1   2        4.53        3.20      0.35 o 
   7   1   2       15.90       15.43      1.70 o 
  -7   2   2        1.12        1.52      1.04 o 
  -6   2   2       81.98       76.61      2.52 o 
  -5   2   2        2.26        2.07      0.85 o 
  -4   2   2      721.45      724.45     35.50 o 
  -3   2   2      489.13      453.15     21.95 o 
  -2   2   2     1100.99     1122.47     54.20 o 
  -1   2   2     1684.50     1765.16    120.24 o 
   0   2   2     2009.86     2062.89    140.42 o 
   1   2   2      438.53      431.08     20.78 o 
   2   2   2     1112.01     1087.54     43.27 o 
   3   2   2       29.95       32.43      1.50 o 
   4   2   2       44.99       40.20      2.39 o 
   5   2   2       15.89       14.50      1.26 o 
   6   2   2       40.03       37.84      1.29 o 
   7   2   2       22.91       21.19      1.30 o 
   8   2   2        0.82        0.93      0.63 o 
  -8   3   2       10.63        9.67      1.36 o 
  -7   3   2       31.03       27.53      1.59 o 
  -6   3   2        4.54        5.46      0.34 o 
  -5   3   2      416.42      412.58     29.22 o 
  -4   3   2      110.93      114.29      6.08 o 
  -3   3   2      982.29     1005.26     48.73 o 
  -2   3   2       18.27       16.63      1.21 o 
  -1   3   2      230.77      223.56     13.84 o 
   0   3   2     1069.71     1086.65     52.42 o 
   1   3   2       50.50       57.47      3.18 o 
   2   3   2       86.08      109.59      4.39 o 
   3   3   2      258.81      243.16      9.76 o 
   4   3   2        1.52        1.93      0.58 o 
   5   3   2       39.54       40.89      1.38 o 
   6   3   2       36.73       37.08      0.99 o 
   7   3   2       16.39       16.12      1.74 o 
   8   3   2       50.54       55.41      4.15 o 
  -8   4   2       20.94       21.39      1.90 o 
  -7   4   2       14.95       12.20      0.74 o 
  -6   4   2        5.28        4.17      0.41 o 
  -5   4   2        1.80        2.06      1.12 o 
  -4   4   2       29.17       33.98      3.26 o 
  -3   4   2      814.95      856.99     41.99 o 
  -2   4   2      923.63     1048.58     50.55 o 
  -1   4   2      155.26      169.46      6.95 o 
   0   4   2       94.77      108.57      4.41 o 
   1   4   2       81.48       85.01      3.03 o 
   2   4   2       40.65       34.58      2.12 o 
   3   4   2      111.28      113.44      4.82 o 
   4   4   2       11.21        8.85      1.93 o 
   5   4   2       99.59       94.06      2.33 o 
   6   4   2      189.73      180.83      4.26 o 
   7   4   2       20.21       18.05      3.17 o 
   8   4   2        0.05        0.55      0.96 o 
  -8   5   2        0.18       -0.38      0.42 o 
  -7   5   2       11.91       10.72      0.58 o 
  -6   5   2       21.71       21.36      0.73 o 
  -5   5   2       96.70       86.10      2.24 o 
  -4   5   2        0.13       -0.21      0.85 o 
  -3   5   2       10.41       12.86      1.40 o 
  -2   5   2      728.59      672.42     26.55 o 
  -1   5   2      359.34      421.75     16.69 o 
   0   5   2      378.49      424.17     16.97 o 
   1   5   2      734.26      807.12     32.16 o 
   2   5   2        9.91        8.05      0.64 o 
   3   5   2       55.84       58.26      3.48 o 
   4   5   2      487.57      479.75     10.44 o 
   5   5   2       75.91       78.04      2.03 o 
   6   5   2       54.69       58.17      1.56 o 
   7   5   2        3.39        3.24      0.90 o 
  -7   6   2        0.08       -0.12      0.32 o 
  -6   6   2       16.82       16.13      0.67 o 
  -5   6   2        1.25        1.66      0.48 o 
  -4   6   2        4.95        5.06      0.40 o 
  -3   6   2       14.50        8.13      2.10 o 
  -2   6   2       42.60       42.09      1.99 o 
  -1   6   2        1.71        1.04      0.39 o 
   0   6   2        1.45        2.38      0.43 o 
   1   6   2       94.38       96.90      3.96 o 
   2   6   2      244.47      234.49     11.79 o 
   3   6   2       98.73       96.77      2.79 o 
   4   6   2      154.17      149.19      3.26 o 
   5   6   2        1.42        0.96      0.49 o 
   6   6   2        1.93        1.52      0.39 o 
   7   6   2        2.59        1.92      0.45 o 
  -7   7   2        2.41        2.93      0.40 o 
  -6   7   2       17.50       17.05      0.58 o 
  -5   7   2        0.87        0.22      0.45 o 
  -4   7   2       24.64       21.40      0.64 o 
  -3   7   2       18.98       17.05      0.83 o 
  -2   7   2      183.67      178.94      9.12 o 
  -1   7   2       22.92       18.11      1.19 o 
   0   7   2      491.63      473.90     23.43 o 
   1   7   2      131.94      142.99      9.94 o 
   2   7   2      136.69      133.43      3.38 o 
   3   7   2      463.83      452.28      9.36 o 
   4   7   2        2.46        2.31      0.43 o 
   5   7   2       56.02       54.24      1.54 o 
   6   7   2       26.43       31.39      0.97 o 
  -6   8   2       11.07       11.63      0.47 o 
  -5   8   2        4.24        5.36      0.44 o 
  -4   8   2        0.46        0.38      0.46 o 
  -3   8   2       80.57       86.45      2.86 o 
  -2   8   2        6.42        8.99      1.48 o 
  -1   8   2      166.76      150.42      5.72 o 
   0   8   2      253.85      223.49      7.49 o 
   1   8   2      841.67      798.80     44.74 o 
   2   8   2      246.17      260.12      7.98 o 
   3   8   2      122.42      127.22      3.28 o 
   4   8   2       26.43       30.55      1.02 o 
   5   8   2       79.67       82.68      2.25 o 
   6   8   2       23.96       24.89      0.69 o 
  -5   9   2       32.37       31.05      1.18 o 
  -4   9   2       41.73       44.31      1.72 o 
  -3   9   2      138.83      137.48      3.11 o 
  -2   9   2       71.92       75.09      2.29 o 
  -1   9   2        3.87        3.39      0.53 o 
   0   9   2       46.19       42.30      2.65 o 
   1   9   2      350.98      358.00     13.87 o 
   2   9   2       16.06       15.71      0.99 o 
   3   9   2      438.95      485.09     17.42 o 
   4   9   2        6.92        6.76      0.52 o 
   5   9   2       39.92       37.92      1.21 o 
  -4  10   2      136.25      151.76      4.38 o 
  -3  10   2       47.01       48.87      1.58 o 
  -2  10   2       30.21       31.33      1.13 o 
  -1  10   2       79.50       81.42      2.71 o 
   0  10   2       21.86       21.49      1.90 o 
   1  10   2       50.98       58.39      1.76 o 
   2  10   2       60.68       67.06      1.96 o 
   3  10   2       36.69       39.51      1.62 o 
   4  10   2       22.21       24.45      1.11 o 
  -3  11   2        1.23        0.92      0.32 o 
  -2  11   2       26.39       26.64      0.84 o 
  -1  11   2        0.88        0.41      0.50 o 
   0  11   2        6.09        4.54      0.66 o 
   1  11   2      119.61      126.32      4.03 o 
   2  11   2       11.29       11.62      0.68 o 
  -5   1   3        0.03        0.29      0.65 o 
  -4   1   3     1138.79     1135.80     44.91 o 
  -3   1   3        5.35        6.01      0.73 o 
  -2   1   3     4765.91     5157.23    248.19 o 
  -1   1   3      391.93      437.13     21.19 o 
   0   1   3      152.73      166.10      8.10 o 
   1   1   3       91.19       95.12      6.58 o 
   2   1   3       28.57       29.16      2.50 o 
   3   1   3      537.60      608.91     29.74 o 
   4   1   3      196.17      224.58     11.22 o 
   5   1   3        3.56        6.46      2.84 o 
   6   1   3      110.21      106.52      2.42 o 
   7   1   3        1.29        1.65      0.56 o 
   8   1   3        0.05        0.61      0.66 o 
  -7   2   3       98.64       94.91      5.51 o 
  -6   2   3       79.76       79.89      4.20 o 
  -5   2   3      628.80      607.98     29.78 o 
  -4   2   3     2390.06     2336.46     92.52 o 
  -3   2   3       90.69       84.29      3.56 o 
  -2   2   3       63.69       60.03      3.19 o 
  -1   2   3     1303.09     1358.22     65.49 o 
   0   2   3     3734.50     3528.11    239.92 o 
   1   2   3       22.35       29.69      2.29 o 
   2   2   3      874.06      960.26     37.98 o 
   3   2   3     1213.21     1385.77     67.66 o 
   4   2   3       48.25       38.67      2.32 o 
   5   2   3       24.46       23.74      0.78 o 
   6   2   3        7.99        8.29      0.43 o 
   7   2   3       14.71       18.34      1.36 o 
   8   2   3       19.57       17.21      1.28 o 
  -8   3   3        0.13       -0.07      0.97 o 
  -7   3   3        1.69        1.79      0.97 o 
  -6   3   3       34.55       36.11      1.01 o 
  -5   3   3       25.80       27.85      2.58 o 
  -4   3   3      768.65      745.18     36.62 o 
  -3   3   3      115.40      123.80      7.20 o 
  -2   3   3      388.28      404.90     21.88 o 
  -1   3   3        8.72       11.55      1.74 o 
   0   3   3      206.45      231.52      9.33 o 
   1   3   3     4731.82     4756.26    187.98 o 
   2   3   3       22.58       22.25      1.04 o 
   3   3   3        0.65        1.16      0.36 o 
   4   3   3      463.60      514.40     25.62 o 
   5   3   3       67.40       61.92      1.42 o 
   6   3   3      214.87      206.41      4.46 o 
   7   3   3        4.36        7.22      1.76 o 
   8   3   3        0.19        0.35      0.51 o 
  -8   4   3       40.35       42.31      1.74 o 
  -7   4   3       93.73      103.68      5.79 o 
  -6   4   3       17.59       16.62      0.61 o 
  -5   4   3       91.09       84.92      7.06 o 
  -4   4   3        6.01       10.24      1.33 o 
  -3   4   3      146.94      125.12      6.52 o 
  -2   4   3      267.78      281.84     14.02 o 
  -1   4   3       31.85       45.32      2.51 o 
   0   4   3      450.59      478.34     18.97 o 
   1   4   3      553.68      643.92     25.73 o 
   2   4   3     1378.17     1396.11     55.63 o 
   3   4   3     1374.34     1419.82     56.37 o 
   4   4   3      187.01      198.24      9.84 o 
   5   4   3      148.71      152.10      3.66 o 
   6   4   3       78.48       78.69      2.52 o 
   7   4   3        5.89        5.08      1.03 o 
  -8   5   3        9.63       10.14      0.65 o 
  -7   5   3        3.08        3.35      0.45 o 
  -6   5   3       89.61       88.38      2.19 o 
  -5   5   3        0.61        1.30      0.44 o 
  -4   5   3      407.68      382.44     18.72 o 
  -3   5   3      129.45      123.37      8.64 o 
  -2   5   3       13.31       15.98      1.02 o 
  -1   5   3     1678.11     1652.92     65.36 o 
   0   5   3       10.60        8.49      0.59 o 
   1   5   3      704.39      731.79     29.17 o 
   2   5   3      301.61      308.92     12.40 o 
   3   5   3       60.88       49.51      2.26 o 
   4   5   3        1.00        0.91      0.38 o 
   5   5   3        4.33        6.70      0.48 o 
   6   5   3       44.96       46.23      1.33 o 
   7   5   3       12.82       13.93      0.88 o 
  -7   6   3       80.77       78.70      2.31 o 
  -6   6   3       28.99       30.82      0.95 o 
  -5   6   3       42.57       39.31      1.18 o 
  -4   6   3       88.77       80.85      1.79 o 
  -3   6   3      540.20      509.39     24.83 o 
  -2   6   3      653.39      642.30     25.64 o 
  -1   6   3      478.50      480.73     19.14 o 
   0   6   3       93.82       88.29      4.70 o 
   1   6   3       50.00       44.80      2.55 o 
   2   6   3        0.93        0.84      0.53 o 
   3   6   3       70.66       70.62      1.50 o 
   4   6   3       27.46       27.42      0.89 o 
   5   6   3       74.12       70.13      2.33 o 
   6   6   3        0.03        0.39      0.36 o 
   7   6   3       15.02       14.58      1.25 o 
  -7   7   3       14.55       15.07      0.55 o 
  -6   7   3       24.45       22.92      0.72 o 
  -5   7   3        3.93        2.70      0.40 o 
  -4   7   3      107.43      104.55      2.22 o 
  -3   7   3       18.63       21.39      0.86 o 
  -2   7   3      304.33      294.21      9.91 o 
  -1   7   3       64.91       59.94      2.71 o 
   0   7   3        2.47        2.77      0.74 o 
   1   7   3      168.37      152.01      7.80 o 
   2   7   3      198.27      187.13      5.32 o 
   3   7   3      135.46      124.82      2.74 o 
   4   7   3       28.82       29.43      0.88 o 
   5   7   3        2.59        3.35      0.47 o 
   6   7   3        0.12        0.11      0.32 o 
  -6   8   3        1.12        0.58      0.29 o 
  -5   8   3        0.11        0.20      0.34 o 
  -4   8   3       14.44       13.17      0.59 o 
  -3   8   3        0.58        0.33      0.58 o 
  -2   8   3      242.90      248.48      5.45 o 
  -1   8   3      547.91      520.21     12.14 o 
   0   8   3      269.03      251.34      7.74 o 
   1   8   3      138.91      149.45      7.49 o 
   2   8   3        6.54        6.47      0.81 o 
   3   8   3       66.54       67.62      2.07 o 
   4   8   3        0.02        0.16      0.47 o 
   5   8   3       23.00       23.16      0.84 o 
  -5   9   3        2.09        0.88      0.37 o 
  -4   9   3        7.12        7.53      0.59 o 
  -3   9   3       14.17       11.82      0.61 o 
  -2   9   3       35.09       33.89      1.03 o 
  -1   9   3        0.66        0.88      0.45 o 
   0   9   3       78.65       78.39      2.56 o 
   1   9   3      308.67      312.73     12.13 o 
   2   9   3        0.87        1.12      0.62 o 
   3   9   3       61.56       60.22      2.18 o 
   4   9   3        8.78       11.08      0.75 o 
  -4  10   3        0.32        0.14      0.30 o 
  -3  10   3        3.29        4.00      0.84 o 
  -2  10   3        1.77        1.36      0.38 o 
  -1  10   3       35.01       34.70      1.93 o 
   0  10   3       25.75       23.36      1.88 o 
   1  10   3        3.85        2.58      0.72 o 
   2  10   3       21.01       22.46      0.85 o 
   3  10   3        1.10        0.67      0.42 o 
  -2  11   3        1.72        1.72      0.91 o 
  -1  11   3       29.51       27.95      1.06 o 
   0  11   3        0.97        1.12      0.56 o 
   1  11   3       27.79       27.04      1.09 o 
  -6   0   4      116.13      107.79      8.86 o 
  -5   0   4       17.18       13.37      2.11 o 
  -4   0   4      603.17      602.36     41.62 o 
  -3   0   4      528.36      589.91     40.62 o 
  -2   0   4      208.81      182.84     12.82 o 
  -1   0   4      198.44      183.27     12.74 o 
   0   0   4      914.94     1021.80     69.68 o 
   1   0   4     3336.39     3672.06    177.81 o 
   2   0   4      201.09      199.38     14.10 o 
   3   0   4     1218.53     1335.03     92.31 o 
   4   0   4      142.40      168.63     12.29 o 
   5   0   4       20.64       19.52      0.94 o 
   6   0   4      243.99      245.75     16.69 o 
   7   0   4        2.50        2.58      0.82 o 
   8   0   4       19.14       17.86      1.37 o 
  -7   1   4        0.42        0.41      1.78 o 
  -5   1   4       49.90       46.49      3.07 o 
  -4   1   4      773.14      754.74     29.79 o 
  -3   1   4     1764.11     1608.93     63.31 o 
  -2   1   4      800.27      860.26     41.59 o 
  -1   1   4      676.68      676.64     32.71 o 
   0   1   4      642.15      674.62     32.56 o 
   1   1   4      581.96      635.45     25.31 o 
   2   1   4      377.79      386.65     27.01 o 
   3   1   4       78.83      115.27      8.13 o 
   4   1   4      115.93      100.03      7.55 o 
   5   1   4      118.72      117.88      2.65 o 
   6   1   4       11.77       11.86      0.57 o 
   7   1   4       28.72       27.41      1.26 o 
  -8   2   4       11.97       10.33      2.00 o 
  -7   2   4       71.29       68.58      3.62 o 
  -6   2   4       43.09       42.12      1.38 o 
  -5   2   4      114.72      110.15      6.08 o 
  -4   2   4     2401.81     2326.01     92.14 o 
  -3   2   4       46.83       46.94      2.19 o 
  -2   2   4      548.61      572.01     22.57 o 
  -1   2   4      237.87      256.00     11.72 o 
   0   2   4      168.56      185.31      9.19 o 
   1   2   4      163.75      136.38      5.61 o 
   2   2   4       31.48       41.65      2.00 o 
   3   2   4      255.88      275.63     13.66 o 
   4   2   4       14.53       14.46      3.12 o 
   5   2   4       93.16       92.49      2.11 o 
   6   2   4      187.30      190.06      4.12 o 
   7   2   4       29.14       30.75      1.34 o 
  -8   3   4        3.10        2.95      0.49 o 
  -7   3   4       15.00       13.98      0.88 o 
  -6   3   4      327.82      317.76      6.57 o 
  -5   3   4      409.99      407.36     20.48 o 
  -4   3   4      535.27      529.68     26.08 o 
  -3   3   4       40.72       41.57      3.39 o 
  -2   3   4     1179.14     1224.84     59.69 o 
  -1   3   4      992.64     1124.79     55.29 o 
   0   3   4        0.91        2.54      0.54 o 
   1   3   4      183.46      189.94      7.64 o 
   2   3   4       11.89       20.43      0.95 o 
   3   3   4       56.49       57.61      3.26 o 
   4   3   4       81.55       75.55      4.89 o 
   5   3   4      161.34      158.21      3.34 o 
   6   3   4       15.03       13.82      0.77 o 
   7   3   4       47.10       56.27      3.93 o 
  -8   4   4        9.87        9.61      0.64 o 
  -7   4   4       61.57       58.03      1.84 o 
  -6   4   4        2.66        0.96      0.34 o 
  -5   4   4       14.32       15.24      0.90 o 
  -4   4   4       44.31       51.05      3.45 o 
  -3   4   4       25.41       22.66      2.86 o 
  -2   4   4        5.91        5.42      0.89 o 
  -1   4   4      220.65      247.22     12.16 o 
   0   4   4       20.05       21.36      2.37 o 
   1   4   4      842.52      940.89     37.48 o 
   2   4   4      218.33      264.64     10.65 o 
   3   4   4       14.58       26.79      7.26 o 
   4   4   4      163.44      157.34      3.29 o 
   5   4   4        5.27        4.68      0.43 o 
   6   4   4        0.18        0.10      0.33 o 
   7   4   4        6.98        8.77      1.51 o 
  -8   5   4        0.32        0.04      0.41 o 
  -7   5   4        0.00        0.38      0.32 o 
  -6   5   4        1.58        1.58      0.37 o 
  -5   5   4        4.07        4.54      0.41 o 
  -4   5   4       79.85       75.64     12.62 o 
  -3   5   4      167.48      165.16      8.95 o 
  -2   5   4        0.69        1.01      0.50 o 
  -1   5   4       62.92       78.26      3.26 o 
   0   5   4       11.71        7.82      0.68 o 
   1   5   4      108.16      123.63      6.27 o 
   2   5   4        7.88       10.35      0.82 o 
   3   5   4      161.89      169.17      4.92 o 
   4   5   4      246.00      250.23      5.27 o 
   5   5   4        0.09       -0.07      0.38 o 
   6   5   4       35.00       39.62      1.19 o 
   7   5   4       31.56       34.17      1.94 o 
  -8   6   4        1.91        1.62      0.38 o 
  -7   6   4        0.60       -0.01      0.32 o 
  -6   6   4        0.26        0.36      0.32 o 
  -5   6   4        1.33        2.70      0.70 o 
  -4   6   4      266.64      255.99      5.02 o 
  -3   6   4       49.47       46.35      3.69 o 
  -2   6   4      438.05      443.10     18.04 o 
  -1   6   4      174.05      171.97      7.10 o 
   0   6   4       46.70       43.17      2.51 o 
   1   6   4      393.61      367.61     18.32 o 
   2   6   4      276.71      280.24      9.23 o 
   3   6   4        2.34        3.21      0.45 o 
   4   6   4       47.10       48.83      1.24 o 
   5   6   4        2.84        3.68      0.45 o 
   6   6   4        0.06        0.13      0.33 o 
  -7   7   4        0.58        0.59      0.29 o 
  -6   7   4        0.53        0.42      0.32 o 
  -5   7   4        4.47        4.54      0.40 o 
  -4   7   4       24.01       24.63      0.71 o 
  -3   7   4       78.70       73.42      2.15 o 
  -2   7   4      194.43      178.90      4.59 o 
  -1   7   4     1230.08     1151.06     62.46 o 
   0   7   4      335.21      309.11      8.68 o 
   1   7   4       34.49       37.02      1.80 o 
   2   7   4      235.67      232.03      6.49 o 
   3   7   4      149.25      155.34      4.31 o 
   4   7   4        0.19        0.32      0.41 o 
   5   7   4       11.32       11.44      0.60 o 
   6   7   4       14.59       15.47      0.65 o 
  -6   8   4        0.08        0.11      0.27 o 
  -5   8   4       75.55       74.84      1.66 o 
  -4   8   4       52.15       52.95      1.35 o 
  -3   8   4        9.02        8.41      0.82 o 
  -2   8   4       25.68       20.76      0.77 o 
  -1   8   4      290.54      282.86      6.71 o 
   0   8   4       34.79       35.13      1.31 o 
   1   8   4     1191.44     1170.34     65.08 o 
   2   8   4        0.01        0.62      0.62 o 
   3   8   4       58.52       59.23      1.88 o 
   4   8   4       30.09       30.23      1.55 o 
   5   8   4       11.67       12.69      0.69 o 
  -5   9   4       43.62       42.36      1.26 o 
  -4   9   4       21.76       21.63      0.87 o 
  -3   9   4      143.86      149.10      3.34 o 
  -2   9   4       31.62       28.50      0.87 o 
  -1   9   4      171.92      167.54      4.09 o 
   0   9   4       82.89       81.59      2.62 o 
   1   9   4        0.70        0.45      0.89 o 
   2   9   4       30.98       32.75      1.43 o 
   3   9   4      107.86      112.82      3.68 o 
   4   9   4      113.07      122.01      3.39 o 
  -4  10   4       45.41       48.27      1.17 o 
  -3  10   4       12.35       12.32      0.62 o 
  -2  10   4       52.94       53.78      1.46 o 
  -1  10   4       51.00       52.10      1.82 o 
   0  10   4       45.50       46.11      3.69 o 
   1  10   4       55.67       67.43      1.97 o 
   2  10   4        0.91        0.40      0.35 o 
   3  10   4       38.84       44.13      1.67 o 
  -2  11   4        7.29        5.43      0.73 o 
  -1  11   4        6.53        7.00      0.55 o 
   0  11   4       86.79       96.85      2.85 o 
   1  11   4        5.02        4.48      0.53 o 
  -7   1   5       46.09       47.26      3.99 o 
  -6   1   5        9.65       10.06      1.50 o 
  -5   1   5       27.34       23.75      2.01 o 
  -4   1   5      496.57      524.98     25.74 o 
  -3   1   5        2.81        1.17      0.42 o 
  -2   1   5      191.84      184.95      9.22 o 
  -1   1   5       49.69       53.98      2.89 o 
   0   1   5      972.40     1132.87     44.47 o 
   1   1   5       11.28       18.46      3.17 o 
   2   1   5        4.68        1.76      0.40 o 
   3   1   5        4.11        2.80      0.66 o 
   4   1   5       64.10       69.68      3.86 o 
   5   1   5        8.95        9.73      0.50 o 
   6   1   5        7.33        7.19      0.52 o 
   7   1   5       50.33       48.29      1.87 o 
  -8   2   5        9.57       10.90      1.22 o 
  -7   2   5       37.13       34.68      1.41 o 
  -6   2   5      864.83      854.39     23.21 o 
  -5   2   5       25.78       25.46      2.16 o 
  -4   2   5      927.37      891.61     35.56 o 
  -3   2   5       40.51       41.22      2.00 o 
  -2   2   5        6.86        6.12      0.61 o 
  -1   2   5     1431.54     1544.74     61.17 o 
   0   2   5       19.84       26.87      2.14 o 
   1   2   5     1205.59     1488.61     59.11 o 
   2   2   5      998.13     1165.61     57.13 o 
   3   2   5       56.84       59.81      7.71 o 
   4   2   5      340.88      323.05      8.66 o 
   5   2   5       21.02       17.11      0.74 o 
   6   2   5        1.34        1.54      0.35 o 
   7   2   5        0.85        0.36      0.75 o 
  -8   3   5       23.31       24.02      1.09 o 
  -7   3   5       40.15       41.24      1.36 o 
  -6   3   5      151.87      140.96      2.89 o 
  -5   3   5       87.72       71.37      8.13 o 
  -4   3   5       38.73       36.87      2.45 o 
  -3   3   5       17.44       19.84      1.38 o 
  -2   3   5     1099.70     1003.33     48.79 o 
  -1   3   5     1043.57     1238.30     60.33 o 
   0   3   5     2478.75     2703.86    131.01 o 
   1   3   5     1738.32     1967.34     78.29 o 
   2   3   5       51.02       51.15      2.33 o 
   3   3   5       10.74       10.14      0.99 o 
   4   3   5       15.40       14.53      0.52 o 
   5   3   5       15.12       13.71      0.89 o 
   6   3   5        6.40        6.91      0.48 o 
   7   3   5        1.56        1.91      0.58 o 
  -8   4   5        3.13        4.34      0.54 o 
  -7   4   5        3.46        3.30      0.43 o 
  -6   4   5       94.96       89.84      2.01 o 
  -5   4   5        1.99        2.48      0.35 o 
  -4   4   5      219.62      218.70     11.40 o 
  -3   4   5      145.20      121.93      6.25 o 
  -2   4   5      138.70      124.66      6.35 o 
  -1   4   5      766.17      799.45     38.80 o 
   0   4   5      520.09      559.60     27.17 o 
   1   4   5       13.04       14.29      0.73 o 
   2   4   5      461.77      478.66     19.21 o 
   3   4   5       60.89       71.62      9.22 o 
   4   4   5      871.27      916.75     17.98 o 
   5   4   5       10.77        9.82      0.56 o 
   6   4   5      111.04      111.53      2.84 o 
   7   4   5       13.07       11.87      0.91 o 
  -8   5   5        1.84        2.24      0.43 o 
  -7   5   5       16.08       16.42      0.62 o 
  -6   5   5        0.62        0.62      0.31 o 
  -5   5   5      145.60      142.27      2.62 o 
  -4   5   5       21.55       23.37      1.41 o 
  -3   5   5        3.10        2.24      0.89 o 
  -2   5   5      279.85      266.80     13.46 o 
  -1   5   5       31.25       27.06      1.66 o 
   0   5   5      239.23      221.68     11.01 o 
   1   5   5      496.60      491.10     24.25 o 
   2   5   5      332.31      339.15     13.66 o 
   3   5   5      332.49      332.62      6.69 o 
   4   5   5       69.90       62.92      1.48 o 
   5   5   5       17.94       15.93      0.72 o 
   6   5   5       85.75       94.04      2.40 o 
  -7   6   5        0.24        0.11      0.31 o 
  -6   6   5       42.66       44.08      1.31 o 
  -5   6   5       27.81       29.66      0.72 o 
  -4   6   5       43.45       40.31      0.96 o 
  -3   6   5      167.43      157.89      4.19 o 
  -2   6   5       52.06       50.32      2.45 o 
  -1   6   5      385.63      397.54     19.56 o 
   0   6   5       76.31       70.50      3.67 o 
   1   6   5     1044.14     1013.75     49.64 o 
   2   6   5       35.08       33.80      1.23 o 
   3   6   5        6.08        4.69      0.58 o 
   4   6   5       30.18       27.30      0.84 o 
   5   6   5      110.05      110.71      2.84 o 
   6   6   5       13.00       14.77      0.58 o 
  -7   7   5        0.10        0.24      0.28 o 
  -6   7   5       15.37       13.57      0.55 o 
  -5   7   5       36.89       35.96      0.91 o 
  -4   7   5      322.87      334.54      6.77 o 
  -3   7   5      577.48      571.15     14.44 o 
  -2   7   5      298.44      282.06      7.09 o 
  -1   7   5      272.20      279.70      9.43 o 
   0   7   5       27.45       31.89      1.26 o 
   1   7   5      123.39      129.08      5.05 o 
   2   7   5        8.90        9.70      0.89 o 
   3   7   5      131.93      135.25      3.71 o 
   4   7   5        2.53        2.70      0.42 o 
   5   7   5        5.04        3.91      0.41 o 
  -6   8   5        5.61        3.90      0.33 o 
  -5   8   5       19.87       17.11      0.55 o 
  -4   8   5       29.62       28.28      0.93 o 
  -3   8   5       69.09       75.56      2.45 o 
  -2   8   5       75.58       77.49      1.92 o 
  -1   8   5      541.40      554.82     12.88 o 
   0   8   5       92.86       90.32      2.86 o 
   1   8   5      120.45      114.45      4.31 o 
   2   8   5        5.69        6.89      0.70 o 
   3   8   5        0.75        0.60      0.45 o 
   4   8   5       70.19       67.79      2.05 o 
   5   8   5       11.48       10.56      0.65 o 
  -5   9   5        0.07        0.06      0.35 o 
  -4   9   5       18.35       18.80      0.74 o 
  -3   9   5       76.42       82.17      2.22 o 
  -2   9   5       21.70       23.52      0.77 o 
  -1   9   5       24.83       23.81      0.88 o 
   0   9   5        0.90        1.36      0.54 o 
   1   9   5       50.49       49.01      1.84 o 
   2   9   5        0.04       -0.08      0.57 o 
   3   9   5        3.66        3.15      0.70 o 
   4   9   5       14.05       15.25      0.73 o 
  -4  10   5        0.09        0.13      0.30 o 
  -3  10   5        0.29       -0.09      0.35 o 
  -2  10   5        9.12       10.03      0.50 o 
  -1  10   5        4.52        2.17      0.83 o 
   0  10   5       27.64       26.89      1.47 o 
   1  10   5       11.89       11.72      0.92 o 
   2  10   5        8.81        9.39      1.01 o 
  -1  11   5        0.82        0.16      0.50 o 
  -8   0   6       14.54       14.59      0.95 o 
  -6   0   6        5.98        5.16      1.92 o 
  -5   0   6      293.61      238.20     17.13 o 
  -4   0   6        0.08        2.91      1.27 o 
  -3   0   6      220.71      215.67     15.34 o 
  -2   0   6      259.67      216.80     15.28 o 
  -1   0   6      254.54      294.36     14.50 o 
   0   0   6      230.41      224.72     11.06 o 
   1   0   6       94.61       77.91      5.86 o 
   2   0   6     1641.18     1861.30    128.98 o 
   4   0   6       55.50       61.39      1.63 o 
   5   0   6      294.89      304.14      8.86 o 
   6   0   6       86.11       88.05      3.09 o 
   7   0   6       82.11       73.13      4.26 o 
  -8   1   6        0.47        0.53      0.33 o 
  -7   1   6       30.48       32.38      1.15 o 
  -6   1   6       49.13       53.81      2.48 o 
  -5   1   6       84.67       78.93      6.28 o 
  -4   1   6      228.01      206.24     10.45 o 
  -3   1   6       59.44       64.12      3.68 o 
  -2   1   6      131.32      120.32     11.52 o 
  -1   1   6     1637.10     1680.43     66.38 o 
   0   1   6       88.74      117.11      5.22 o 
   1   1   6     1994.14     2289.23    157.98 o 
   2   1   6      241.51      315.15     15.76 o 
   3   1   6       75.20       75.53      3.87 o 
   4   1   6      646.51      631.28     11.31 o 
   5   1   6       14.00       15.22      0.50 o 
   6   1   6       41.81       42.27      1.29 o 
   7   1   6        3.29        3.18      0.58 o 
  -8   2   6       29.93       32.45      1.55 o 
  -7   2   6       53.82       54.55      1.62 o 
  -6   2   6       34.80       33.37      1.31 o 
  -5   2   6      155.35      143.33     10.93 o 
  -4   2   6      279.69      296.04     12.09 o 
  -3   2   6      882.79      868.99     34.55 o 
  -2   2   6        0.75        1.75      0.50 o 
  -1   2   6     1673.20     1887.73     74.71 o 
   0   2   6      113.26       94.00      9.12 o 
   1   2   6        1.17        0.32      0.32 o 
   2   2   6      218.68      241.82     12.00 o 
   3   2   6      528.39      567.65     27.82 o 
   4   2   6        7.74        8.80      0.74 o 
   5   2   6       34.71       37.04      1.05 o 
   6   2   6       26.48       27.88      0.90 o 
   7   2   6        0.49        0.70      0.55 o 
  -8   3   6       30.31       29.69      1.23 o 
  -7   3   6        0.05       -0.17      0.37 o 
  -6   3   6      401.96      407.99      8.89 o 
  -5   3   6       16.42       13.74      2.13 o 
  -4   3   6        1.04        2.37      0.93 o 
  -3   3   6       11.68       15.73      1.52 o 
  -2   3   6        9.52       10.31      2.30 o 
  -1   3   6      580.81      610.00     29.80 o 
   0   3   6      177.29      207.29     10.21 o 
   1   3   6      187.38      193.45      7.92 o 
   2   3   6       73.61       71.44      6.83 o 
   3   3   6       49.41       48.22      3.81 o 
   4   3   6        2.14        2.77      0.36 o 
   5   3   6      142.20      147.79      3.12 o 
   6   3   6        0.06        0.63      0.70 o 
  -8   4   6       35.39       34.64      2.03 o 
  -7   4   6       14.62       14.11      0.66 o 
  -6   4   6       22.55       23.59      0.71 o 
  -5   4   6        1.07        0.94      0.29 o 
  -4   4   6       82.05       82.85      5.13 o 
  -3   4   6        6.07        2.61      0.85 o 
  -2   4   6        8.69       11.67      2.26 o 
  -1   4   6       95.32      109.19      6.70 o 
   0   4   6        0.71        0.08      0.41 o 
   1   4   6        0.12        0.35      0.56 o 
   2   4   6        0.11        2.73      3.33 o 
   3   4   6      101.62       91.81      2.05 o 
   4   4   6       51.73       50.86      1.33 o 
   5   4   6        0.97        1.52      0.38 o 
   6   4   6        3.10        2.90      0.32 o 
  -8   5   6        0.03        0.06      0.38 o 
  -7   5   6        2.12        2.05      0.39 o 
  -6   5   6        0.54        0.68      0.32 o 
  -5   5   6       15.58       15.02      0.47 o 
  -4   5   6       24.04       24.90      0.76 o 
  -3   5   6       19.36       17.63      1.50 o 
  -2   5   6       70.07       70.38      4.29 o 
  -1   5   6      176.45      168.31      8.28 o 
   0   5   6        5.74        6.38      1.13 o 
   1   5   6      106.85      106.73      5.61 o 
   2   5   6      314.07      319.49     10.87 o 
   3   5   6       40.87       32.40      1.03 o 
   4   5   6       17.95       14.80      0.70 o 
   5   5   6       64.57       67.27      2.16 o 
   6   5   6        0.44        0.36      0.26 o 
  -7   6   6        0.12        0.28      0.35 o 
  -6   6   6       10.21        8.94      0.49 o 
  -5   6   6      129.85      121.88      2.29 o 
  -4   6   6      125.43      128.74      2.48 o 
  -3   6   6      608.33      595.48     15.90 o 
  -2   6   6       38.28       37.41      2.06 o 
  -1   6   6        7.97        7.51      1.15 o 
   0   6   6        0.40        1.37      0.67 o 
   1   6   6        2.57        3.67      0.60 o 
   2   6   6      161.03      152.77      5.57 o 
   3   6   6        5.25        7.01      0.60 o 
   4   6   6        3.75        4.33      0.45 o 
   5   6   6       18.72       20.27      0.75 o 
  -7   7   6       24.89       24.38      1.30 o 
  -6   7   6       54.32       55.57      1.38 o 
  -5   7   6       17.50       17.27      0.59 o 
  -4   7   6       15.09       14.16      0.63 o 
  -3   7   6      213.66      220.95      6.57 o 
  -2   7   6        1.29        1.71      0.45 o 
  -1   7   6      624.38      615.08     16.42 o 
   0   7   6      125.07      120.96      3.83 o 
   1   7   6        2.39        2.66      0.85 o 
   2   7   6        6.92        7.41      0.90 o 
   3   7   6       66.49       72.91      2.21 o 
   4   7   6        6.54        5.60      0.44 o 
   5   7   6        2.67        2.39      0.33 o 
  -6   8   6       21.07       21.83      0.64 o 
  -5   8   6       63.27       64.44      1.66 o 
  -4   8   6        7.35        6.90      0.47 o 
  -3   8   6      123.08      119.50      2.81 o 
  -2   8   6       98.17       96.41      2.31 o 
  -1   8   6       19.29       23.23      0.91 o 
   0   8   6      166.77      171.12      4.69 o 
   1   8   6       86.31       83.07      3.60 o 
   2   8   6       21.61       22.09      1.25 o 
   3   8   6       71.95       81.51      2.52 o 
   4   8   6        9.54        7.57      0.57 o 
  -5   9   6        7.81        6.26      0.43 o 
  -4   9   6       36.82       36.45      1.53 o 
  -3   9   6       23.97       26.17      0.92 o 
  -2   9   6       84.00       91.88      2.52 o 
  -1   9   6      198.61      217.29      5.59 o 
   0   9   6        1.46        1.52      0.44 o 
   1   9   6       53.27       58.83      2.21 o 
   2   9   6      108.01      114.51      3.74 o 
   3   9   6       26.82       25.83      2.09 o 
  -4  10   6        1.06        1.00      0.29 o 
  -3  10   6       58.48       67.71      1.76 o 
  -2  10   6       92.53      101.41      2.60 o 
  -1  10   6       87.29       85.45      4.01 o 
   0  10   6       37.97       44.09      1.86 o 
   1  10   6       20.94       21.05      1.13 o 
   2  10   6       89.94      107.77      3.82 o 
  -8   1   7       24.08       24.94      1.03 o 
  -7   1   7        4.85        4.48      0.42 o 
  -6   1   7        0.79        0.29      0.38 o 
  -5   1   7       10.93       10.50      1.44 o 
  -4   1   7        2.58        0.93      0.82 o 
  -3   1   7      219.70      206.32     10.44 o 
  -2   1   7        0.06        0.06      0.52 o 
  -1   1   7       17.23       18.90      1.18 o 
   0   1   7      168.33      163.48      9.98 o 
   1   1   7       84.10      100.35      5.20 o 
   2   1   7        9.35        8.37      0.96 o 
   3   1   7       13.56       15.20      0.77 o 
   4   1   7       23.28       19.38      0.68 o 
   5   1   7      135.38      136.16      2.91 o 
   6   1   7        0.63        0.38      0.32 o 
  -8   2   7        4.79        2.42      0.48 o 
  -7   2   7       16.40       14.75      0.65 o 
  -6   2   7      113.28      114.19      3.30 o 
  -5   2   7        8.78        5.66      1.86 o 
  -4   2   7      101.53       82.59      4.78 o 
  -3   2   7      187.98      176.83      7.54 o 
  -2   2   7     1498.55     1573.12     62.42 o 
  -1   2   7        1.30        3.07      0.68 o 
   0   2   7       35.10       41.15      5.73 o 
   1   2   7        1.10        4.36      0.72 o 
   2   2   7       15.67       18.89      1.38 o 
   3   2   7        6.04        9.82      0.65 o 
   4   2   7        2.29        4.22      1.06 o 
   5   2   7       48.81       47.69      1.13 o 
   6   2   7       30.48       34.44      1.14 o 
  -8   3   7      120.01      117.91      4.67 o 
  -7   3   7        2.18        1.86      0.32 o 
  -6   3   7      214.02      220.94      4.88 o 
  -5   3   7        3.57        6.02      1.28 o 
  -4   3   7       14.20       11.92      1.55 o 
  -3   3   7       16.19        9.69      2.78 o 
  -2   3   7      211.17      226.53     15.96 o 
  -1   3   7      300.84      345.89     17.20 o 
   0   3   7      390.73      413.39     20.36 o 
   1   3   7        1.33        1.25      0.72 o 
   2   3   7     1235.75     1351.09     93.88 o 
   3   3   7        0.19        0.86      0.35 o 
   4   3   7      332.96      341.69      6.43 o 
   5   3   7       23.79       24.11      0.81 o 
   6   3   7        0.34        0.75      0.32 o 
  -8   4   7       31.91       32.03      1.28 o 
  -7   4   7       52.94       55.58      1.52 o 
  -6   4   7        7.10        7.69      0.43 o 
  -5   4   7        7.60        7.04      0.47 o 
  -4   4   7      279.88      239.55      6.20 o 
  -3   4   7        7.05        6.26      1.22 o 
  -2   4   7      305.58      306.97     15.45 o 
  -1   4   7      215.35      213.90     10.89 o 
   0   4   7       79.08       72.37      4.27 o 
   1   4   7      127.21      136.34      9.98 o 
   2   4   7        9.16       14.62      0.77 o 
   3   4   7      356.43      338.14      6.84 o 
   4   4   7      223.24      221.46      4.45 o 
   5   4   7       65.94       65.81      2.58 o 
   6   4   7       28.08       30.55      0.94 o 
  -8   5   7       11.74       13.52      0.68 o 
  -7   5   7        0.23        0.19      0.30 o 
  -6   5   7      120.12      131.60      3.00 o 
  -5   5   7        1.16        1.05      0.33 o 
  -4   5   7       69.82       73.91      1.53 o 
  -3   5   7      413.52      379.46     10.29 o 
  -2   5   7      137.86      137.43     12.62 o 
  -1   5   7      516.01      491.49     24.51 o 
   0   5   7      222.82      224.39     11.04 o 
   1   5   7        1.56        0.87      0.70 o 
   2   5   7      671.92      668.24     22.15 o 
   3   5   7        6.04        5.28      0.50 o 
   4   5   7       17.97       18.19      0.64 o 
   5   5   7       31.87       31.11      0.88 o 
  -7   6   7        7.65        8.12      0.46 o 
  -6   6   7       35.20       37.94      1.04 o 
  -5   6   7      152.88      165.84      3.07 o 
  -4   6   7      248.35      248.80      4.27 o 
  -3   6   7      256.86      268.00      7.86 o 
  -2   6   7       55.03       51.76      1.80 o 
  -1   6   7      620.61      617.41     18.60 o 
   0   6   7      290.51      265.34      7.24 o 
   1   6   7      298.85      295.46     10.79 o 
   2   6   7       28.32       28.11      1.41 o 
   3   6   7        0.61        0.92      0.45 o 
   4   6   7       54.76       55.33      1.65 o 
   5   6   7        9.20        9.64      0.44 o 
  -7   7   7        2.55        1.87      0.31 o 
  -6   7   7        0.22        0.40      0.29 o 
  -5   7   7       93.95      100.69      2.19 o 
  -4   7   7       18.23       18.70      0.72 o 
  -3   7   7      597.39      624.54     17.90 o 
  -2   7   7        4.61        2.90      0.49 o 
  -1   7   7      548.59      546.57     14.48 o 
   0   7   7       52.34       53.68      1.60 o 
   1   7   7       36.40       27.87      1.64 o 
   2   7   7       17.87       14.59      1.00 o 
   3   7   7       46.49       44.36      1.90 o 
   4   7   7        5.60        6.46      0.53 o 
  -6   8   7       30.50       29.18      1.03 o 
  -5   8   7       55.59       59.30      1.69 o 
  -4   8   7       14.96       15.99      0.70 o 
  -3   8   7        2.16        1.77      0.45 o 
  -2   8   7       35.28       36.81      1.13 o 
  -1   8   7       32.85       30.85      1.20 o 
   0   8   7        0.37        0.57      1.08 o 
   1   8   7       68.00       67.75      3.38 o 
   2   8   7       49.79       48.22      1.84 o 
   3   8   7        0.47        0.11      0.51 o 
   4   8   7        1.32        0.39      0.44 o 
  -5   9   7        6.60        5.19      0.49 o 
  -4   9   7        4.44        3.92      0.44 o 
  -3   9   7        2.09        1.54      0.34 o 
  -2   9   7        0.70        0.96      0.37 o 
  -1   9   7        2.77        2.30      0.36 o 
   0   9   7        0.62        0.20      0.79 o 
   1   9   7        0.25        0.50      0.66 o 
   2   9   7       34.98       37.86      1.53 o 
  -3  10   7        9.80        8.85      0.39 o 
  -2  10   7        3.36        3.35      0.52 o 
  -1  10   7       12.29       13.58      1.21 o 
   0  10   7        9.98        7.84      0.85 o 
   1  10   7        3.04        3.10      0.51 o 
  -8   0   8       13.52       16.19      1.03 o 
  -7   0   8        5.63        5.23      0.64 o 
  -6   0   8      117.45      139.53      7.16 o 
  -5   0   8       29.52       30.01      1.69 o 
  -4   0   8      140.29      134.28     10.14 o 
  -3   0   8      596.96      627.08     43.45 o 
  -2   0   8      277.64      278.19     19.66 o 
   0   0   8       50.65       53.96      3.99 o 
   1   0   8      242.94      259.05     18.53 o 
   2   0   8     1008.42     1076.56     74.51 o 
   3   0   8      298.38      279.34      6.43 o 
   4   0   8       43.82       45.72      1.39 o 
   5   0   8      138.59      138.82      4.62 o 
   6   0   8       15.58       16.64      0.80 o 
  -8   1   8       12.16       13.08      0.65 o 
  -7   1   8       18.00       21.30      0.94 o 
  -6   1   8        1.61        1.46      0.40 o 
  -5   1   8      231.55      213.48      5.36 o 
  -4   1   8        1.79        2.23      1.07 o 
  -3   1   8      408.70      436.78     21.59 o 
  -2   1   8      231.77      243.66     12.23 o 
  -1   1   8      249.11      261.65     13.12 o 
   0   1   8     1525.77     1563.30     97.41 o 
   1   1   8      242.99      248.77     12.32 o 
   2   1   8        3.63        2.25      0.64 o 
   3   1   8      363.34      351.56      6.08 o 
   4   1   8       59.23       58.25      1.22 o 
   5   1   8       22.07       20.29      1.07 o 
   6   1   8        0.60        1.03      0.31 o 
  -8   2   8        6.59        7.55      0.67 o 
  -7   2   8        0.50        2.09      1.23 o 
  -6   2   8        4.16        4.09      0.42 o 
  -5   2   8       15.14       16.00      0.56 o 
  -4   2   8      132.27      122.82      6.73 o 
  -3   2   8      893.22      860.23     41.83 o 
  -2   2   8      106.81      116.37      5.05 o 
  -1   2   8      899.81     1027.17     50.19 o 
   0   2   8      123.30      138.86      9.88 o 
   1   2   8        7.01        6.74      1.05 o 
   2   2   8       13.88        7.97      0.70 o 
   3   2   8       56.89       62.27      1.67 o 
   4   2   8       27.79       25.65      0.73 o 
   5   2   8        1.23        0.90      0.42 o 
   6   2   8        8.10        7.45      0.60 o 
  -8   3   8       17.55       16.56      1.06 o 
  -7   3   8        9.27        9.27      0.51 o 
  -6   3   8       19.65       20.90      0.75 o 
  -5   3   8       53.37       54.01      1.22 o 
  -4   3   8       10.47        8.89      1.00 o 
  -3   3   8       95.25       84.01      4.70 o 
  -2   3   8       45.24       48.39      5.10 o 
  -1   3   8       23.76       23.85      1.57 o 
   0   3   8       11.94        9.09      1.02 o 
   1   3   8      282.63      306.50     21.92 o 
   2   3   8      279.61      274.22      6.02 o 
   3   3   8       67.11       62.78      1.32 o 
   4   3   8        1.55        0.86      0.35 o 
   5   3   8        3.13        1.88      0.36 o 
   6   3   8       11.64       10.50      0.53 o 
  -8   4   8       23.55       23.15      1.08 o 
  -7   4   8        2.08        2.22      0.33 o 
  -6   4   8        5.61        6.15      0.52 o 
  -5   4   8        3.63        2.86      0.35 o 
  -4   4   8        6.72        7.74      0.43 o 
  -3   4   8      115.58      118.14     10.91 o 
  -2   4   8        2.56        1.85      0.86 o 
  -1   4   8       11.81        9.84      0.96 o 
   0   4   8       58.59       58.83      3.68 o 
   1   4   8       68.31       68.30      3.14 o 
   2   4   8       78.76       74.36      2.64 o 
   3   4   8       11.25       12.25      0.57 o 
   4   4   8       12.28       12.95      0.51 o 
   5   4   8       27.45       25.49      1.21 o 
  -8   5   8        3.66        3.56      0.41 o 
  -7   5   8        8.49        9.75      0.44 o 
  -6   5   8        4.36        4.40      0.37 o 
  -5   5   8       96.47       99.50      2.06 o 
  -4   5   8        7.98        7.64      0.43 o 
  -3   5   8        6.79        6.55      0.60 o 
  -2   5   8       10.78        8.91      0.94 o 
  -1   5   8      136.07      124.92      3.95 o 
   0   5   8       26.06       28.59      0.94 o 
   1   5   8      107.55       92.82      4.89 o 
   2   5   8        0.69        0.87      0.96 o 
   3   5   8       10.48        8.68      0.59 o 
   4   5   8        3.37        2.36      0.36 o 
   5   5   8        0.18        0.34      0.30 o 
  -7   6   8        3.72        2.70      0.29 o 
  -6   6   8        3.80        2.83      0.33 o 
  -5   6   8      127.18      136.09      2.56 o 
  -4   6   8        7.78        8.89      0.52 o 
  -3   6   8      270.75      264.42      6.67 o 
  -2   6   8        5.05        5.74      0.76 o 
  -1   6   8       63.26       56.45      2.49 o 
   0   6   8      347.71      310.48      8.46 o 
   1   6   8        3.31        5.86      1.87 o 
   2   6   8       31.85       28.52      1.41 o 
   3   6   8       72.91       79.55      2.34 o 
   4   6   8       18.43       18.49      0.77 o 
  -6   7   8        5.50        4.67      0.35 o 
  -5   7   8       27.23       22.95      0.76 o 
  -4   7   8        2.77        3.45      0.44 o 
  -3   7   8        1.85        1.33      0.43 o 
  -2   7   8        0.43        0.90      0.44 o 
  -1   7   8        0.02        0.33      0.43 o 
   0   7   8        5.23        7.26      0.48 o 
   1   7   8      117.13      132.37      4.97 o 
   2   7   8       86.53       74.23      3.36 o 
   3   7   8       25.19       29.10      1.39 o 
   4   7   8        0.10        0.10      0.39 o 
  -5   8   8        2.50        2.59      0.45 o 
  -4   8   8       17.74       19.58      0.77 o 
  -3   8   8       30.88       32.47      0.98 o 
  -2   8   8       40.75       43.70      2.10 o 
  -1   8   8       16.19       16.80      0.72 o 
   1   8   8       65.17       71.34      5.28 o 
   2   8   8       28.89       27.51      1.24 o 
   3   8   8        5.71        4.21      0.52 o 
  -4   9   8       88.32      101.53      2.59 o 
  -3   9   8       28.34       28.77      1.91 o 
  -2   9   8       81.04       93.71      2.46 o 
  -1   9   8        4.16        2.48      0.99 o 
   0   9   8        4.96        3.04      0.89 o 
   1   9   8       54.00       61.62      2.51 o 
   2   9   8        7.78        7.32      0.78 o 
  -1  10   8       44.25       44.54      2.66 o 
  -8   1   9        0.18        0.06      0.32 o 
  -7   1   9        0.11        0.08      0.36 o 
  -6   1   9        2.21        2.89      0.46 o 
  -5   1   9       48.60       47.81      1.35 o 
  -4   1   9      110.45      104.52      3.27 o 
  -3   1   9        0.80        1.45      1.15 o 
  -2   1   9        0.30        0.45      1.53 o 
  -1   1   9        6.21        6.42      1.07 o 
   0   1   9      225.39      250.80     17.68 o 
   1   1   9        0.11        0.86      1.15 o 
   2   1   9        1.33        3.26      0.63 o 
   3   1   9       64.31       55.82      1.13 o 
   4   1   9       32.71       35.33      1.29 o 
   5   1   9       24.12       23.01      0.95 o 
  -8   2   9        1.25        1.45      0.44 o 
  -7   2   9        4.47        4.65      0.74 o 
  -6   2   9        7.21        7.50      0.65 o 
  -5   2   9        2.63        2.52      0.34 o 
  -4   2   9       49.89       48.06      2.13 o 
  -3   2   9        5.22        3.23      1.18 o 
  -2   2   9        1.59        1.38      0.91 o 
  -1   2   9        7.32        5.40      1.21 o 
   0   2   9      536.02      544.50     38.16 o 
   1   2   9       11.57        8.43      0.73 o 
   2   2   9      726.60      724.54     15.93 o 
   3   2   9      333.40      328.44      5.29 o 
   4   2   9        5.60        4.72      0.37 o 
   5   2   9       11.83       12.38      0.58 o 
  -8   3   9       15.05       13.81      0.93 o 
  -7   3   9       12.34       11.85      0.52 o 
  -6   3   9       26.02       25.91      0.91 o 
  -5   3   9       43.80       43.11      1.25 o 
  -4   3   9      140.81      139.50      3.92 o 
  -3   3   9       33.88       35.37      1.67 o 
  -2   3   9        1.08        1.83      0.94 o 
  -1   3   9       99.58       95.59      9.65 o 
   0   3   9       21.56       22.86      1.35 o 
   1   3   9      296.59      303.23     10.35 o 
   2   3   9      224.37      225.06      5.45 o 
   3   3   9       35.74       40.29      1.59 o 
   4   3   9       31.18       37.61      0.99 o 
   5   3   9       34.79       33.55      1.11 o 
  -8   4   9       60.69       71.41      3.73 o 
  -7   4   9        1.46        0.85      0.30 o 
  -6   4   9       16.98       17.67      0.82 o 
  -5   4   9       54.33       54.57      1.27 o 
  -4   4   9       25.16       25.90      1.02 o 
  -3   4   9      116.46      115.56      2.97 o 
  -2   4   9      121.16      119.84      4.20 o 
  -1   4   9       10.78       13.72      0.57 o 
   0   4   9      444.04      388.38     11.45 o 
   1   4   9       91.15       74.68      4.49 o 
   2   4   9       50.60       50.76      1.75 o 
   3   4   9       62.07       65.79      1.78 o 
   4   4   9        3.10        2.26      0.43 o 
   5   4   9       19.99       22.50      0.76 o 
  -7   5   9       56.15       60.02      1.71 o 
  -6   5   9      115.71      133.99      3.64 o 
  -5   5   9       55.93       63.16      1.52 o 
  -4   5   9       59.33       64.44      1.54 o 
  -3   5   9      196.06      197.89      5.59 o 
  -2   5   9       24.75       20.92      0.90 o 
  -1   5   9      118.93      112.59      3.45 o 
   0   5   9       18.25       14.67      0.61 o 
   1   5   9      245.89      247.37      9.36 o 
   2   5   9       52.87       46.40      2.06 o 
   3   5   9       36.01       44.42      1.44 o 
   4   5   9       34.04       33.70      1.19 o 
  -7   6   9       12.26       12.68      0.99 o 
  -6   6   9        1.38        0.62      0.33 o 
  -5   6   9      294.43      341.62      6.60 o 
  -4   6   9       28.50       29.06      1.01 o 
  -3   6   9      154.35      149.78      3.65 o 
  -2   6   9       68.45       64.70      1.93 o 
  -1   6   9       52.09       45.22      1.33 o 
   0   6   9       90.06       96.45      2.55 o 
   1   6   9       10.37       11.63      0.98 o 
   2   6   9        4.28        4.84      0.91 o 
   3   6   9       66.60       69.65      2.46 o 
   4   6   9       11.36        8.62      0.55 o 
  -6   7   9       10.22        8.16      0.47 o 
  -5   7   9        1.07        0.30      0.39 o 
  -4   7   9       10.90       11.13      0.62 o 
  -3   7   9      146.90      146.09      3.19 o 
  -2   7   9      190.58      189.23      4.17 o 
  -1   7   9      135.90      137.18      3.25 o 
   0   7   9      172.52      165.97      8.00 o 
   1   7   9        1.35        1.54      0.95 o 
   2   7   9        5.27        5.56      0.56 o 
   3   7   9        2.00        1.57      0.48 o 
  -5   8   9       15.64       14.34      0.74 o 
  -4   8   9       11.78       11.10      0.56 o 
  -3   8   9       48.72       51.89      1.28 o 
  -2   8   9       15.62       17.77      1.08 o 
  -1   8   9       10.42        8.80      1.43 o 
   0   8   9        0.44       -0.37      1.76 o 
   1   8   9        7.04        5.26      0.68 o 
   2   8   9       20.85       22.10      0.89 o 
  -3   9   9       14.59       17.01      0.99 o 
  -2   9   9        0.68        0.92      0.36 o 
  -1   9   9        5.05        2.41      1.06 o 
   0   9   9       40.32       39.15      5.59 o 
   1   9   9       10.47       11.80      0.71 o 
  -8   0  10        0.26        0.29      0.42 o 
  -7   0  10      105.22      112.03      5.80 o 
  -6   0  10        0.07        0.01      0.60 o 
  -5   0  10      163.91      171.46      6.15 o 
  -4   0  10      164.48      173.43      5.29 o 
  -3   0  10      153.95      138.15      6.69 o 
   0   0  10       31.55       33.80      2.18 o 
   1   0  10      122.99      114.74      7.81 o 
   2   0  10        0.78        0.86      0.68 o 
   3   0  10       31.10       33.32      1.40 o 
   4   0  10        1.17        1.02      0.66 o 
   5   0  10        7.50        7.24      0.68 o 
  -8   1  10        9.41        9.65      0.63 o 
  -7   1  10        0.04       -0.72      0.36 o 
  -6   1  10       69.92       73.86      2.78 o 
  -5   1  10      258.06      261.59      6.60 o 
  -4   1  10       89.26       87.01      2.01 o 
  -3   1  10      438.28      429.04     10.56 o 
   0   1  10       16.29       14.26      0.56 o 
   1   1  10      447.81      421.96     13.32 o 
   2   1  10       46.15       46.32      1.39 o 
   3   1  10       56.36       50.18      1.44 o 
   4   1  10      109.24      109.94      2.96 o 
   5   1  10        0.82        0.85      0.34 o 
  -8   2  10        0.12       -0.56      0.40 o 
  -7   2  10        8.69        9.78      0.51 o 
  -6   2  10        3.15        4.56      0.53 o 
  -5   2  10       11.76       12.47      0.56 o 
  -4   2  10       97.92      101.53      2.86 o 
  -3   2  10       16.94       18.89      1.06 o 
  -2   2  10      463.63      472.37     19.64 o 
  -1   2  10       64.95       59.92      2.11 o 
   0   2  10      352.66      342.83      8.04 o 
   1   2  10       16.23       13.05      0.93 o 
   2   2  10        2.54        3.38      0.55 o 
   3   2  10       24.30       20.85      0.92 o 
   4   2  10       16.41       17.64      1.05 o 
   5   2  10        1.27        0.76      0.39 o 
  -8   3  10        1.63        0.90      0.42 o 
  -7   3  10        0.18        0.11      0.34 o 
  -6   3  10        5.87        6.78      0.53 o 
  -5   3  10        5.67        6.21      0.41 o 
  -4   3  10       16.82       16.74      0.72 o 
  -3   3  10      148.58      145.46      4.12 o 
  -2   3  10       20.68       18.81      0.71 o 
  -1   3  10       34.44       30.78      1.14 o 
   0   3  10      325.93      315.63      9.31 o 
   1   3  10      180.68      174.30      5.83 o 
   2   3  10       58.45       51.80      1.71 o 
   3   3  10       60.17       63.04      1.58 o 
   4   3  10       11.56       10.59      0.62 o 
  -7   4  10        0.31        0.82      0.31 o 
  -6   4  10        3.22        2.83      0.49 o 
  -5   4  10       96.43      105.96      2.61 o 
  -4   4  10        0.16        0.16      0.46 o 
  -3   4  10       77.03       77.43      2.45 o 
  -2   4  10        0.79        2.77      0.48 o 
  -1   4  10      131.47      127.00      3.29 o 
   0   4  10        7.38        5.83      0.44 o 
   1   4  10        4.45        6.42      0.80 o 
   2   4  10       12.14       11.55      0.77 o 
   3   4  10       26.86       28.33      0.94 o 
   4   4  10        0.77        0.68      0.40 o 
  -7   5  10       53.80       58.85      1.81 o 
  -6   5  10        0.00        0.38      0.34 o 
  -5   5  10       84.62       98.38      2.60 o 
  -4   5  10        0.01       -0.51      0.46 o 
  -3   5  10        1.65        1.33      0.47 o 
  -2   5  10       66.78       53.07      1.78 o 
  -1   5  10       15.66       16.37      0.85 o 
   0   5  10       47.16       43.61      1.55 o 
   1   5  10       19.95       22.02      1.11 o 
   2   5  10       11.87        8.68      1.44 o 
   3   5  10       17.21       16.15      0.78 o 
   4   5  10       13.49       12.25      0.56 o 
  -6   6  10        0.07        0.27      0.34 o 
  -5   6  10       12.51       13.68      0.72 o 
  -4   6  10       16.94       18.16      1.14 o 
  -3   6  10       29.61       24.06      0.86 o 
  -2   6  10      128.29      121.06      2.61 o 
  -1   6  10        0.15        0.17      0.36 o 
   0   6  10      132.99      118.73      4.88 o 
   1   6  10        8.23        6.36      1.10 o 
   2   6  10        1.58        1.80      1.30 o 
   3   6  10       13.12       14.44      0.79 o 
  -6   7  10       14.08       12.92      0.87 o 
  -5   7  10       16.40       17.19      1.46 o 
  -4   7  10        7.81        6.31      0.44 o 
  -3   7  10       41.75       41.85      1.05 o 
  -2   7  10       55.14       52.78      1.42 o 
  -1   7  10        1.90        2.82      0.38 o 
   0   7  10       29.29       26.79      2.85 o 
   1   7  10        1.32        0.52      0.79 o 
   2   7  10       22.55       23.31      0.99 o 
  -4   8  10        0.23        0.24      0.25 o 
  -3   8  10        8.89        8.00      0.44 o 
  -2   8  10        1.66        1.22      0.32 o 
  -1   8  10       52.46       48.15      3.53 o 
   0   8  10       39.96       37.20      2.22 o 
   1   8  10       44.51       50.13      1.82 o 
  -8   1  11        1.23        1.12      0.41 o 
  -7   1  11        5.08        3.43      0.42 o 
  -6   1  11        1.02        0.71      0.61 o 
  -5   1  11        0.64        0.36      0.35 o 
  -4   1  11        0.21        0.04      0.36 o 
  -3   1  11        2.87        1.65      0.56 o 
  -2   1  11      315.47      319.98      8.51 o 
  -1   1  11       15.64       15.83      0.79 o 
   0   1  11      292.06      297.39      6.89 o 
   1   1  11        2.87        2.15      0.71 o 
   2   1  11       18.72       18.42      0.85 o 
   3   1  11       28.51       29.20      1.28 o 
   4   1  11        2.33        3.36      0.86 o 
  -8   2  11        0.21       -0.35      0.37 o 
  -7   2  11        5.55        5.31      0.51 o 
  -6   2  11       10.84       14.48      0.80 o 
  -5   2  11        2.20        2.00      0.39 o 
  -4   2  11       15.68       16.29      0.61 o 
  -3   2  11       13.08       10.51      0.69 o 
  -2   2  11        2.20        1.70      0.51 o 
  -1   2  11      221.47      222.79      5.58 o 
   0   2  11      281.06      272.06      7.32 o 
   1   2  11      469.58      465.76     12.36 o 
   2   2  11        0.63        1.92      0.53 o 
   3   2  11       12.52       10.89      0.82 o 
   4   2  11        0.23        0.33      0.45 o 
  -7   3  11       24.48       24.43      1.64 o 
  -6   3  11        0.03       -0.47      0.48 o 
  -5   3  11      100.63      109.03      3.37 o 
  -4   3  11        1.03        0.90      0.47 o 
  -3   3  11        0.69        0.69      0.52 o 
  -2   3  11      105.63      101.17      2.76 o 
  -1   3  11       30.57       26.60      0.90 o 
   0   3  11      148.38      149.39      3.75 o 
   1   3  11        3.02        1.93      0.62 o 
   2   3  11        5.35        4.84      0.55 o 
   3   3  11       84.34      104.46      3.65 o 
   4   3  11        6.53        7.25      0.90 o 
  -7   4  11       33.43       36.51      1.39 o 
  -6   4  11       17.03       22.03      1.09 o 
  -5   4  11        5.02        5.75      0.61 o 
  -4   4  11        0.22        0.27      0.44 o 
  -3   4  11       55.32       51.02      1.54 o 
  -2   4  11        1.08        0.40      0.39 o 
  -1   4  11      107.84      110.63      3.85 o 
   0   4  11       14.32       17.09      1.15 o 
   1   4  11       10.02       14.70      0.87 o 
   2   4  11       37.27       42.19      2.74 o 
   3   4  11       11.46       10.68      0.77 o 
  -6   5  11        4.78        4.02      0.39 o 
  -5   5  11       37.55       41.43      1.47 o 
  -4   5  11        8.24        9.33      0.72 o 
  -3   5  11       50.42       47.52      1.26 o 
  -2   5  11       19.67       19.84      0.81 o 
  -1   5  11       22.70       19.81      0.70 o 
   0   5  11       35.64       34.34      1.83 o 
   1   5  11       66.84       73.07      4.67 o 
   2   5  11       19.27       14.88      2.19 o 
   3   5  11        3.72        4.26      0.50 o 
  -6   6  11        3.12        2.78      0.57 o 
  -5   6  11       29.63       31.37      1.32 o 
  -4   6  11       17.78       18.09      0.75 o 
  -3   6  11       78.23       80.59      1.91 o 
  -2   6  11       32.45       28.25      0.84 o 
  -1   6  11      107.04      118.38      3.03 o 
   0   6  11        1.20        1.68      0.98 o 
   1   6  11        4.32        4.62      0.82 o 
   2   6  11       68.10       73.66      2.44 o 
  -5   7  11        6.23        7.31      0.41 o 
  -4   7  11       33.01       31.02      1.53 o 
  -3   7  11       19.63       19.14      0.57 o 
  -2   7  11       79.38       84.50      2.18 o 
  -1   7  11       25.40       20.53      1.74 o 
   0   7  11       17.02       13.14      1.38 o 
   1   7  11        3.75        2.69      0.89 o 
  -3   8  11       10.89       10.30      0.59 o 
  -2   8  11       69.53       70.78      6.33 o 
  -1   8  11       16.88       17.13      1.69 o 
   0   8  11        0.46        0.35      0.46 o 
  -7   0  12       87.46       99.20      5.18 o 
  -6   0  12       21.23       19.65      1.34 o 
  -5   0  12      104.34      119.40      4.39 o 
  -4   0  12       36.81       43.51      2.04 o 
  -3   0  12        8.81        8.37      0.84 o 
  -2   0  12      107.17      109.44      3.47 o 
  -1   0  12      305.17      329.31     10.74 o 
   0   0  12      107.30      114.96      3.88 o 
   1   0  12        1.28        2.29      0.98 o 
   2   0  12      249.99      288.16     11.47 o 
   3   0  12        2.36        2.58      0.75 o 
  -7   1  12        8.79        9.86      0.61 o 
  -6   1  12       33.43       31.87      1.39 o 
  -5   1  12       18.16       19.42      1.44 o 
  -4   1  12      149.37      160.39      4.04 o 
  -3   1  12       51.85       47.30      1.37 o 
  -2   1  12      189.07      203.05      4.70 o 
  -1   1  12       19.16       17.57      1.04 o 
   0   1  12        8.88        9.84      0.68 o 
   1   1  12       17.37       17.10      0.83 o 
   2   1  12       39.29       41.25      1.49 o 
   3   1  12       28.65       30.15      0.96 o 
  -7   2  12        2.67        2.35      0.40 o 
  -6   2  12        9.08        8.13      0.89 o 
  -5   2  12       66.55       72.92      2.09 o 
  -4   2  12        2.17        2.12      0.45 o 
  -3   2  12       63.85       62.84      1.43 o 
  -2   2  12      182.07      186.50      4.70 o 
  -1   2  12        0.06        0.22      0.40 o 
   0   2  12       44.94       39.91      1.61 o 
   1   2  12        0.15        0.12      0.55 o 
   2   2  12       12.25       10.31      0.70 o 
   3   2  12        0.12        0.49      0.40 o 
  -7   3  12       15.78       17.71      0.68 o 
  -6   3  12       13.38       10.21      0.61 o 
  -5   3  12        4.04        4.72      0.45 o 
  -4   3  12       72.78       79.60      2.05 o 
  -3   3  12       34.34       31.31      0.83 o 
  -2   3  12        1.55        1.43      0.52 o 
  -1   3  12       90.78       88.12      2.81 o 
   0   3  12       18.18       15.66      1.25 o 
   1   3  12      115.45      118.34      3.29 o 
   2   3  12        8.50        7.26      0.64 o 
   3   3  12        7.14        8.98      0.63 o 
  -6   4  12        3.32        2.05      0.46 o 
  -5   4  12       19.01       18.76      0.70 o 
  -4   4  12        3.08        3.51      0.43 o 
  -3   4  12        1.15        1.21      0.38 o 
  -2   4  12       97.97      101.55      3.72 o 
  -1   4  12      120.21      128.16      3.09 o 
   0   4  12        0.50        0.90      0.90 o 
   1   4  12       11.40       11.42      0.99 o 
   2   4  12        5.57        5.29      0.60 o 
  -6   5  12        1.67        0.73      0.35 o 
  -5   5  12       13.95       14.05      0.80 o 
  -4   5  12       32.42       32.05      1.04 o 
  -3   5  12        0.02        0.14      0.37 o 
  -2   5  12       39.85       35.32      1.00 o 
  -1   5  12        0.05        0.46      0.34 o 
   0   5  12        1.20        0.47      0.93 o 
   1   5  12        2.80        2.21      0.66 o 
   2   5  12        0.01        0.02      0.57 o 
  -5   6  12        1.22        0.88      0.33 o 
  -4   6  12        0.15        0.41      0.30 o 
  -3   6  12       15.51       15.38      0.53 o 
  -2   6  12       16.86       16.40      0.56 o 
  -1   6  12        6.50        4.66      1.18 o 
   0   6  12        6.69        4.07      0.86 o 
   1   6  12       16.98       17.67      1.18 o 
  -4   7  12       36.78       39.41      1.01 o 
  -3   7  12        0.88        1.05      0.27 o 
  -2   7  12       35.69       38.57      1.32 o 
  -1   7  12        3.74        3.73      0.73 o 
   0   7  12        1.51        1.12      0.63 o 
  -7   1  13        1.55        0.52      0.37 o 
  -6   1  13        0.36        0.89      0.68 o 
  -5   1  13        7.18        7.16      0.62 o 
  -4   1  13       37.07       39.25      1.17 o 
  -3   1  13       85.02       86.18      1.99 o 
  -2   1  13      108.55      112.80      2.63 o 
  -1   1  13       80.33       82.10      1.84 o 
   0   1  13       22.05       20.39      1.44 o 
   1   1  13        1.16        0.56      0.56 o 
   2   1  13        1.41        1.12      0.46 o 
  -6   2  13        0.01       -0.06      0.47 o 
  -5   2  13        2.66        1.47      0.40 o 
  -4   2  13       39.97       43.56      1.65 o 
  -3   2  13       29.04       26.00      0.71 o 
  -2   2  13       17.82       17.59      0.70 o 
  -1   2  13      121.83      130.07      3.52 o 
   0   2  13       14.10       12.72      1.05 o 
   1   2  13       57.19       63.84      2.12 o 
   2   2  13        3.20        2.18      0.56 o 
  -6   3  13        6.60        4.43      0.61 o 
  -5   3  13        6.48        5.78      0.42 o 
  -4   3  13        5.43        3.82      0.39 o 
  -3   3  13       74.72       82.18      2.11 o 
  -2   3  13       25.31       26.19      0.85 o 
  -1   3  13      137.33      143.37      3.58 o 
   0   3  13        5.06        8.28      1.45 o 
   1   3  13        0.29        1.21      0.51 o 
   2   3  13       15.57       16.91      0.85 o 
  -6   4  13        6.00        3.97      0.60 o 
  -5   4  13       11.28       11.30      0.72 o 
  -4   4  13        2.79        2.40      0.35 o 
  -3   4  13        1.58        1.09      0.35 o 
  -2   4  13       94.17       93.11      2.55 o 
  -1   4  13        0.23        0.36      0.71 o 
   0   4  13       14.47       13.20      1.23 o 
   1   4  13       30.43       34.68      1.55 o 
  -5   5  13       22.02       22.30      1.11 o 
  -4   5  13       33.74       36.26      1.45 o 
  -3   5  13       21.96       23.17      0.62 o 
  -2   5  13        0.13       -0.15      0.30 o 
  -1   5  13        0.88        0.55      0.69 o 
   0   5  13       55.61       63.50      4.57 o 
   1   5  13       69.83       79.92      2.85 o 
  -4   6  13       19.41       20.38      0.60 o 
  -3   6  13        0.37        0.50      0.26 o 
  -2   6  13       32.53       32.06      1.34 o 
  -1   6  13        0.32        0.31      0.64 o 
  -5   0  14        0.49        0.45      0.54 o 
  -4   0  14      295.52      372.95     18.54 o 
  -3   0  14       80.51       77.96      2.44 o 
  -2   0  14        9.11        9.50      0.65 o 
  -1   0  14        1.74       -0.21      0.82 o 
   0   0  14       76.04       72.50      5.22 o 
   1   0  14       39.09       35.07      1.70 o 
  -6   1  14        3.07        3.56      1.34 o 
  -5   1  14       12.89       13.95      0.64 o 
  -4   1  14        2.77        1.05      0.36 o 
  -3   1  14        0.53        0.29      0.31 o 
  -2   1  14       55.04       54.70      3.16 o 
  -1   1  14       36.90       36.60      1.45 o 
   0   1  14       43.79       44.91      2.14 o 
   1   1  14        2.94        3.64      0.53 o 
  -6   2  14        9.26        8.08      0.79 o 
  -5   2  14       17.51       16.81      0.70 o 
  -4   2  14        1.12        0.40      0.33 o 
  -3   2  14        4.80        3.78      0.34 o 
  -2   2  14        0.71        1.14      0.33 o 
  -1   2  14        9.36        9.56      0.90 o 
   0   2  14        0.04        0.33      0.72 o 
   1   2  14       48.45       53.14      2.01 o 
  -5   3  14        1.50        1.21      0.44 o 
  -4   3  14       21.63       20.99      0.75 o 
  -3   3  14        0.04        0.02      0.28 o 
  -2   3  14        0.05        0.28      0.30 o 
  -1   3  14        3.54        1.75      0.64 o 
   0   3  14       20.70       19.20      1.45 o 
   1   3  14        2.47        3.33      0.58 o 
  -5   4  14        0.27       -0.29      0.47 o 
  -4   4  14       17.21       16.22      0.61 o 
  -3   4  14       38.94       37.60      1.17 o 
  -2   4  14        0.14        0.10      0.42 o 
  -1   4  14       13.97       10.98      1.58 o 
   0   4  14        0.98        0.70      0.53 o 
  -3   5  14        4.44        4.50      0.30 o 
  -2   5  14        0.02        0.37      0.37 o 
  -1   5  14        8.28        9.50      0.96 o 
  -5   1  15       20.63       20.53      0.79 o 
  -4   1  15        7.19        6.21      0.35 o 
  -3   1  15       48.13       48.29      1.01 o 
  -2   1  15       26.70       24.61      0.87 o 
  -1   1  15        5.45        4.89      0.68 o 
   0   1  15        1.85        1.71      0.59 o 
  -4   2  15        3.90        2.74      0.28 o 
  -3   2  15        2.38        2.10      0.29 o 
  -2   2  15        0.08        0.32      0.41 o 
  -1   2  15        6.03        4.65      0.62 o 
  -4   3  15       14.25       14.24      0.73 o 
  -3   3  15       38.09       38.99      0.97 o 
  -2   3  15       15.04       12.66      0.59 o 
  -1   3  15        6.80        6.81      0.61 o 
                                                 
